# Supplementary material for: Identifying targets of the Sox domain protein Dichaete in the Drosophila CNS via targeted expression of dominant negative proteins
Source: BMC Dev Biol. 2013 Jan 5;13:1. doi: 10.1186/1471-213X-13-1 (PMC3541953; doi:10.1186/1471-213X-13-1)
Supplement: Additional file 1 — Table of significant gene expression changes observed driving DN Dichaete constructs in the midline with sim-GAL4. Transcript = FlyBase designated transcript against which the array probe was designed. Gene = FlyBase gene name. M = average log2 fold change. p = p value. [file 1471-213X-13-1-S1.txt]

Expression changes driving DN Dichaete constructs in the midline with sim-GAL4							
Transcript 	Gene 	Sim-DeltaHMG M 	Sim-DeltaHMG p	Sim-EnRep M	Sim-EnRep p	Sim-WT M	Sim-WT p
CG12876-RA 	ALiX 	-0.09	2.01E-01	-0.39	2.70E-02	-0.53	4.00E-03
CG10414-RA 	Atac2 	-0.45	6.00E-03	-0.53	1.00E-03	-0.51	1.40E-02
CG4547-RA 	Atx-1 	-0.07	7.26E-01	-0.54	4.90E-02	-0.22	3.28E-01
CG7380-RA 	baf 	-0.25	3.09E-01	-0.58	4.20E-02	-0.35	2.57E-01
CG12297-RA 	BG4 	0.25	6.40E-02	0.88	4.00E-03	0.54	4.00E-03
CG13425-RD 	bl 	-1.02	2.00E-03	-1.04	9.00E-03	-0.92	1.00E-03
CG12487-RA 	BobA 	0.03	8.49E-01	-0.73	1.60E-02	-0.46	1.20E-01
CG14685-RD 	Cap-H2 	0.62	7.00E-03	0.5	1.80E-02	0.5	4.00E-03
CG2341-RA 	Ccp84Ad 	-0.71	2.80E-02	0.06	8.65E-01	0.14	8.42E-01
CG1330-RA 	Ccp84Ae 	-0.67	1.80E-02	0.07	8.56E-01	0.37	5.75E-01
CG2342-RA 	Ccp84Ag 	-1.18	2.00E-03	-0.12	8.47E-01	-0.1	8.90E-01
CG10211-RA 	CG10211 	-0.5	1.10E-02	-0.08	7.12E-01	0.02	9.24E-01
CG10214-RA 	CG10214 	0.04	8.12E-01	-0.56	1.30E-02	-0.03	8.60E-01
CG10591-RA 	CG10591 	-0.86	2.70E-02	-0.43	2.93E-01	-0.45	3.97E-01
CG10657-RA 	CG10657 	-0.59	1.00E-02	-0.03	9.43E-01	-0.22	5.13E-01
CG10953-RA 	CG10953 	-1.37	2.10E-02	-0.65	3.51E-01	-0.18	8.57E-01
CG11242-RA 	CG11242 	0.63	1.00E-03	0.25	9.90E-02	0.14	5.31E-01
CG11529-RA 	CG11529 	0.07	4.54E-01	0.12	1.06E-01	0.65	4.20E-02
CG11584-RB 	CG11584 	-0.88	3.00E-03	0.02	9.73E-01	-0.22	4.76E-01
CG12177-RA 	CG12177 	-0.42	4.30E-02	-0.58	0.00E+00	-0.57	8.00E-03
CG12822-RA 	CG12822 	-0.39	1.70E-02	-0.39	3.00E-03	-0.55	4.60E-02
CG12885-RA 	CG12885 	-0.76	1.00E-03	-0.39	2.30E-02	-0.4	1.06E-01
CG1304-RA 	CG1304 	0.81	2.60E-02	0.17	5.85E-01	0.45	9.60E-02
CG13041-RA 	CG13041 	-0.4	3.80E-02	-0.52	4.30E-02	-0.15	4.03E-01
CG13047-RA 	CG13047 	-1.08	4.00E-03	0.04	9.48E-01	-0.02	9.79E-01
CG13049-RA 	CG13049 	-1.17	1.00E-03	-0.05	9.51E-01	-0.36	4.86E-01
CG13059-RA 	CG13059 	-1.93	1.00E-02	-1.03	1.29E-01	-0.95	2.79E-01
CG13060-RA 	CG13060 	-0.73	3.00E-03	-0.22	2.86E-01	-0.21	4.34E-01
CG13063-RA 	CG13063 	-1.15	2.00E-03	-0.38	3.39E-01	-0.24	6.65E-01
CG13066-RA 	CG13066 	-1.23	8.00E-03	-0.47	2.67E-01	-0.08	9.33E-01
CG13067-RA 	CG13067 	-0.98	2.20E-02	-0.52	3.54E-01	-0.08	9.38E-01
CG13068-RA 	CG13068 	-1.05	3.00E-03	-0.46	3.00E-01	0.11	8.94E-01
CG13069-RA 	CG13069 	-1.71	2.00E-03	-0.4	5.44E-01	-0.33	7.69E-01
CG13123-RA 	CG13123 	-0.19	4.60E-02	-0.61	2.00E-03	-0.09	6.80E-02
CG13362-RA 	CG13362 	-0.5	3.30E-02	-0.23	2.42E-01	-0.16	3.09E-01
CG13454-RA 	CG13454 	-0.68	4.50E-02	-1.02	1.00E-03	-0.04	8.29E-01
CG13463-RA 	CG13463 	-1.55	1.00E-03	-0.9	2.30E-02	-1.1	0.00E+00
CG13631-RA 	CG13631 	-0.7	2.80E-02	-0.35	4.36E-01	-0.4	5.80E-02
CG13674-RA 	CG13674 	-1.09	3.90E-02	-0.3	5.32E-01	-0.02	9.79E-01
CG13738-RA 	CG13738 	-0.56	4.00E-03	-0.12	4.12E-01	-0.41	0.00E+00
CG13784-RB 	CG13784 	0.64	4.00E-03	0.62	8.00E-03	0.4	1.00E-01
CG13794-RA 	CG13794 	-1.15	2.20E-02	-0.76	1.60E-02	-0.72	2.50E-02
CG13991-RA 	CG13991 	-0.85	1.00E-03	-0.88	6.00E-03	-0.82	1.00E-03
CG14095-RA 	CG14095 	-0.7	2.00E-03	0.31	5.79E-01	-0.23	3.28E-01
CG14096-RA 	CG14096 	-0.79	9.00E-03	0.28	4.99E-01	0.01	9.83E-01
CG14143-RA 	CG14143 	-0.68	3.80E-02	0.32	3.33E-01	-0.29	6.90E-02
CG14147-RA 	CG14147 	-1.19	0.00E+00	0.15	8.56E-01	-0.42	3.84E-01
CG14265-RB 	CG14265 	-0.42	3.05E-01	-0.69	2.14E-01	-0.83	1.60E-02
CG14302-RA 	CG14302 	0.6	3.90E-02	-0.21	7.96E-01	-0.04	9.25E-01
CG14446-RA 	CG14446 	0.51	1.00E-03	0.27	1.10E-01	0.45	1.15E-01
CG14453-RA 	CG14453 	-0.89	7.00E-03	-0.77	1.30E-02	-0.81	2.80E-02
CG14573-RA 	CG14573 	-0.69	3.00E-03	-0.32	1.87E-01	0.02	9.73E-01
CG14688-RA 	CG14688 	-0.33	1.83E-01	-0.52	2.00E-02	-0.44	9.80E-02
CG14736-RA 	CG14736 	0.81	1.10E-02	0.02	8.04E-01	0.03	7.22E-01
CG14756-RA 	CG14756 	-0.9	4.00E-02	-0.42	3.62E-01	-0.57	1.96E-01
CG15022-RA 	CG15022 	-0.92	2.00E-03	-0.11	8.17E-01	-0.71	2.00E-02
CG15117-RA 	CG15117 	-0.57	2.50E-02	-0.08	6.57E-01	-0.13	3.06E-01
CG15212-RA 	CG15212 	-1.67	2.00E-03	-0.43	5.48E-01	-0.73	3.06E-01
CG15213-RA 	CG15213 	-0.9	1.70E-02	-0.45	4.31E-01	-0.11	8.58E-01
CG15236-RB 	CG15236 	-0.9	1.50E-02	-0.63	8.00E-03	-0.47	4.00E-03
CG15239-RA 	CG15239 	-0.67	2.40E-02	-0.1	7.48E-01	-0.19	3.46E-01
CG15345-RA 	CG15345 	-1.31	4.00E-03	-0.75	1.10E-02	-0.59	1.80E-02
CG15535-RA 	CG15535 	-0.24	9.90E-02	-0.28	4.00E-03	-0.5	2.10E-02
CG15658-RA 	CG15658 	-0.54	3.60E-02	-0.44	5.80E-02	-0.52	7.00E-03
CG15740-RA 	CG15740 	-0.82	2.00E-03	0.02	9.76E-01	-0.25	4.64E-01
CG16886-RA 	CG16886 	-0.93	0.00E+00	-0.06	9.01E-01	-0.62	3.40E-02
CG17018-RD 	CG17018 	0.69	1.80E-02	0.19	3.49E-01	0	9.87E-01
CG17082-RA 	CG17082 	0.59	1.70E-02	0.27	2.02E-01	0.14	4.13E-01
CG17127-RA 	CG17127 	-1.17	5.00E-03	-0.14	8.26E-01	-0.1	8.02E-01
CG1840-RA 	CG1840 	0.56	8.00E-03	0.24	1.67E-01	0.46	1.00E-03
CG2177-RB 	CG2177 	-0.89	3.00E-03	-0.15	5.20E-01	-0.48	8.50E-02
CG2962-RA 	CG2962 	-2.82	1.00E-03	-1.27	2.96E-01	-1.54	6.50E-02
CG2976-RA 	CG2976 	-0.57	1.13E-01	-0.5	1.12E-01	-0.64	3.30E-02
CG30413-RA 	CG30413 	-1.43	6.00E-03	-0.56	3.55E-01	-1.07	1.00E-03
CG30458-RA 	CG30458 	-0.79	2.00E-03	-0.19	6.02E-01	0.04	9.37E-01
CG31220-RA 	CG31220 	0.58	0.00E+00	0.44	1.70E-02	0.21	3.70E-02
CR31808-RA 	CG31808 	-1.14	5.00E-03	-0.37	4.13E-01	-0.68	1.29E-01
CG31813-RA 	CG31813 	-0.66	4.50E-02	-0.17	5.91E-01	-0.11	6.59E-01
CG32237-RA 	CG32237 	-1.05	1.00E-03	-0.27	3.35E-01	-0.1	9.03E-01
CG32266-RA 	CG32266 	-1.57	4.00E-03	-0.82	1.14E-01	-0.22	7.83E-01
CG32305-RA 	CG32305 	-0.44	2.40E-02	-0.5	2.90E-02	-0.2	4.46E-01
CG32453-RA 	CG32453 	-0.79	1.20E-02	-0.42	1.84E-01	-0.63	5.70E-02
CG32694-RA 	CG32694 	-0.81	2.90E-02	0.06	9.12E-01	-0.25	6.14E-01
CG32692-RA 	CG32694 	-0.67	1.30E-02	0.04	9.36E-01	-0.09	7.65E-01
CG32694-RD 	CG32694 	-0.69	4.00E-03	0.11	8.34E-01	-0.02	9.72E-01
CG3502-RA 	CG3502 	0.16	2.87E-01	-0.46	2.00E-03	-0.62	1.00E-03
CG3509-RA 	CG3509 	0.87	1.00E-03	0.23	5.52E-01	0.12	7.14E-01
CG3520-RA 	CG3520 	-0.52	1.00E-02	-0.25	7.20E-02	-0.13	6.98E-01
CG3598-RA 	CG3598 	0.68	4.90E-02	0.29	2.78E-01	0.99	2.69E-01
CG3759-RA 	CG3759 	-0.57	1.40E-02	-0.12	1.87E-01	0.02	9.19E-01
CG3777-RC 	CG3777 	-0.68	3.80E-02	-0.06	8.85E-01	0.06	8.74E-01
CG3819-RA 	CG3819 	0.6	8.00E-03	0.21	7.00E-01	0.5	3.46E-01
CG4038-RA 	CG4038 	0.5	5.00E-03	0.19	2.32E-01	0.46	1.50E-02
CG4115-RA 	CG4115 	-1.15	7.00E-03	-0.44	5.81E-01	-0.29	4.80E-01
CG14897-RB 	CG42232 	1.16	1.00E-03	0.85	3.60E-02	0.71	9.00E-03
CG14897-RA 	CG42232 	0.78	3.30E-02	0.72	1.30E-02	0.67	1.60E-02
CG31532-RA 	CG42574 	0.58	2.30E-02	0.31	1.50E-01	0.39	2.80E-02
CG13394-RA 	CG42819 	-0.68	4.50E-02	-0.13	5.33E-01	0.03	9.38E-01
CG15251-RA 	CG43386 	-0.88	2.50E-02	0.14	8.03E-01	-0.11	8.39E-01
CG4670-RA 	CG4670 	-0.48	8.00E-03	-0.51	6.00E-03	-0.52	2.00E-02
CG4688-RA 	CG4688 	-0.65	3.00E-02	-0.47	0.00E+00	-0.3	2.50E-02
CG4835-RA 	CG4835 	0.29	8.90E-02	0.53	1.30E-02	0.52	1.30E-02
CG4998-RA 	CG4998 	-0.66	6.00E-03	0.15	6.90E-01	-0.13	7.00E-01
CG5326-RA 	CG5326 	-0.88	5.00E-03	-0.1	8.84E-01	-0.32	4.81E-01
CG5514-RA 	CG5514 	-0.45	5.60E-02	-0.7	1.80E-02	-0.67	3.30E-02
CG6259-RA 	CG6259 	-0.24	5.40E-02	-0.55	0.00E+00	-0.06	6.00E-02
CG6610-RA 	CG6610 	-0.28	1.76E-01	-0.57	1.00E-02	-0.29	1.68E-01
CG7203-RA 	CG7203 	-0.73	7.00E-03	-0.38	1.62E-01	-0.16	5.35E-01
CG7429-RA 	CG7429 	0.64	3.00E-03	0.07	4.63E-01	0.12	3.16E-01
CG8235-RA 	CG8235 	-0.37	2.42E-01	-0.6	3.00E-03	-0.03	8.82E-01
CG8507-RA 	CG8507 	0.51	1.30E-02	0.34	6.90E-02	0.02	9.33E-01
CG8628-RA 	CG8628 	0.82	1.00E-02	0.2	5.05E-01	0.8	2.62E-01
CG8960-RA 	CG8960 	-0.11	8.90E-02	-0.79	4.00E-03	-0.76	1.50E-02
CG8965-RA 	CG8965 	0.29	1.15E-01	0.26	4.40E-01	0.62	4.00E-02
CG9411-RA 	CG9411 	-0.64	1.10E-02	-0.27	1.73E-01	-0.18	1.77E-01
CG9628-RA 	CG9628 	-0.82	1.00E-03	-0.4	2.16E-01	-0.37	2.11E-01
CG33320-RA 	CheB38a 	-0.97	1.20E-02	-0.38	1.00E-03	-0.46	2.70E-02
CG31012-RB 	cindr 	-0.58	1.10E-02	-0.16	2.96E-01	-0.37	9.80E-02
CG1555-RA 	cn 	0.21	2.92E-01	0.31	2.33E-01	0.58	2.20E-02
CG12045-RA 	Cpr100A 	-0.6	8.00E-03	-0.21	5.18E-01	0.01	9.91E-01
CG10112-RA 	Cpr51A 	-1.86	1.00E-03	-0.34	7.48E-01	-0.64	3.09E-01
CG1919-RA 	Cpr62Bc 	-1.3	2.00E-03	-0.37	5.54E-01	-0.44	4.32E-01
CG1259-RB 	Cpr64Ad 	-1.67	0.00E+00	-0.23	8.08E-01	0.07	9.38E-01
CG32405-RA 	Cpr65Av 	-0.53	4.70E-02	-0.11	4.08E-01	0.07	8.37E-01
CG8640-RA 	Cpr65Ea 	-2.12	1.00E-03	-0.67	5.40E-01	-0.76	2.66E-01
CG5494-RA 	Cpr92F 	-0.53	4.00E-03	-0.05	8.24E-01	-0.25	2.41E-01
CG30029-RA 	CR30029 	0.72	4.80E-02	0.37	1.31E-01	0.64	5.40E-02
CR32205-RA 	CR32205 	-0.62	7.00E-03	-0.56	3.00E-03	-0.38	5.60E-02
CR32477-RA 	CR42862 	-0.53	9.00E-03	-0.37	1.40E-02	-0.55	4.10E-02
CG9337-RA 	CR9337 	-0.54	4.00E-03	-0.38	2.80E-02	-0.5	1.50E-02
CG6081-RA 	Cyp28d2 	-1.13	9.00E-03	-0.41	1.30E-02	-0.56	8.60E-02
CG1944-RA 	Cyp4p2 	-1.45	4.00E-03	-1.02	2.00E-03	-1.17	1.00E-03
CG8050-RA 	Cys 	0.63	2.50E-02	-0.18	3.06E-01	0.82	1.30E-02
CG10812-RA 	dro5 	-0.77	1.28E-01	-0.87	1.90E-02	-0.72	1.81E-01
CG4584-RB 	dUTPase 	0.09	6.87E-01	-0.52	4.40E-02	-0.18	6.13E-01
CG15013-RB 	dyl 	-0.66	2.70E-02	-0.14	6.96E-01	-0.06	8.03E-01
CG8598-RA 	eco 	-0.31	1.42E-01	-0.55	2.30E-02	-0.07	7.05E-01
CG30422-RA 	egg 	0.55	0.00E+00	0.23	1.91E-01	0.16	3.07E-01
CG6643-RA 	Esyt2 	-0.52	2.50E-02	0.11	5.54E-01	0.04	7.78E-01
CG14993-RA 	Faa 	0.75	1.40E-02	0.6	2.50E-02	0.63	6.50E-02
CG4396-RA 	fne 	-0.53	4.50E-02	-0.17	5.49E-01	-0.18	2.68E-01
CR41110-RA 	fog 	0.88	6.00E-03	0.39	3.00E-02	0.44	4.11E-01
CG17697-RB 	fz 	0.24	2.57E-01	-0.27	4.94E-01	0.61	2.60E-02
CG10287-RA 	Gasp 	-0.75	1.00E-02	-0.03	9.62E-01	0.06	8.96E-01
CG12449-RB 	Gfat1 	-0.53	4.40E-02	-0.29	5.72E-01	0.09	8.22E-01
CG12418-RA 	Glut4EF 	0.57	5.00E-03	0.59	1.25E-01	0.49	1.59E-01
CG11061-RA 	GM130 	-0.51	2.90E-02	-0.02	8.33E-01	-0.22	9.70E-02
CG17534-RA 	GstE9 	-0.04	8.44E-01	0.3	6.00E-03	0.6	1.40E-02
CG6874-RA 	HipHop 	-0.31	6.10E-02	-0.58	1.00E-02	-0.16	4.79E-01
CG17090-RB 	hipk 	0.23	2.19E-01	0.38	1.07E-01	0.55	1.20E-02
CG4147-RA 	Hsc70-3 	0.17	1.23E-01	0.1	5.73E-01	0.64	3.10E-02
CG4466-RA 	Hsp27 	0.84	1.00E-03	-0.08	6.63E-01	0.3	2.63E-01
CG2615-RB 	ik2 	-0.29	2.31E-01	-0.5	4.60E-02	-0.44	8.60E-02
CG2961-RA 	Ipod 	-0.6	1.00E-02	-0.07	8.80E-01	-0.4	1.35E-01
CG31164-RA 	Ir94a 	-0.62	2.80E-02	-0.65	8.00E-03	-0.35	1.70E-02
CG10475-RA 	Jon65Ai 	0.67	1.60E-02	0.29	7.00E-01	0.22	7.54E-01
CG31362-RA 	Jon99Ciii 	1.52	0.00E+00	0.75	3.56E-01	0.81	2.88E-01
CG12283-RA 	kek1 	-0.64	1.30E-02	-0.33	4.80E-02	-0.34	6.00E-03
CG18783-RA 	Kr-h1 	-0.56	7.00E-03	-0.32	1.50E-01	-0.22	3.46E-01
CG32701-RA 	l(1)G0320 	0.13	6.41E-01	0.2	5.20E-02	0.5	1.40E-02
CG7532-RA 	l(2)34Fc 	-0.59	4.50E-02	-0.25	6.46E-01	0.04	9.58E-01
CG31364-RA 	l(3)neo38 	0.72	0.00E+00	0.48	7.20E-02	0.57	2.90E-02
CG10119-RA 	LamC 	-0.63	2.60E-02	-0.25	6.76E-01	-0.18	6.18E-01
CG17227-RB 	lig3 	0.24	2.02E-01	0.61	1.00E-03	0.51	5.00E-03
CG9057-RA 	Lsd-2 	0.51	1.60E-02	0.03	8.83E-01	0.11	5.37E-01
CG12063-RA 	mey 	-0.66	1.00E-03	-0.09	5.62E-01	-0.41	4.00E-03
CG1742-RB 	Mgstl 	0.51	4.00E-03	0.47	2.00E-03	0.42	2.00E-03
CG18543-RA 	mtrm 	0.8	4.20E-02	-0.08	5.38E-01	-0.38	3.35E-01
CG18124-RA 	mTTF 	-0.49	4.10E-02	-0.19	3.00E-02	-0.65	1.50E-02
CG9155-RC 	Myo61F 	1.68	0.00E+00	1.61	1.00E-03	0.22	5.53E-01
CG15321-RA 	nej 	0.6	5.00E-03	0.38	5.40E-02	0.31	2.36E-01
CG8776-RA 	nemy 	-0.64	1.20E-02	-0.15	5.79E-01	-0.05	6.87E-01
CG1740-RA 	Ntf-2 	-0.39	6.10E-02	-0.69	4.40E-02	-0.57	4.60E-02
CG11797-RA 	Obp56a 	0.68	2.80E-02	0.39	2.32E-01	1.02	2.10E-01
CG30141-RA 	Obp57a 	-0.72	2.60E-02	-0.38	2.00E-02	0.16	1.80E-01
CG17052-RA 	obst-A 	-0.85	6.00E-03	-0.16	8.47E-01	-0.11	8.56E-01
CG3396-RA 	Ocho 	0.6	6.00E-03	0.11	4.77E-01	0.14	3.62E-01
CG11430-RA 	olf186-F 	-0.21	2.69E-01	-0.56	3.00E-02	-0.41	1.90E-02
CG1155-RA 	Osi14 	-0.65	1.30E-02	0.11	8.03E-01	-0.04	8.85E-01
CG1157-RA 	Osi15 	-1.48	1.00E-02	-0.41	6.37E-01	-0.3	6.00E-01
CG1169-RA 	Osi18 	-0.64	1.00E-03	-0.19	7.14E-01	-0.04	8.56E-01
CG1151-RA 	Osi6 	-1.65	3.10E-02	-0.53	4.10E-01	-0.02	9.65E-01
CG15592-RA 	Osi9 	-0.98	2.30E-02	-0.38	5.24E-01	-0.21	5.14E-01
CG10901-RB 	osk 	0.73	3.50E-02	0.03	7.99E-01	0.28	3.01E-01
CG10901-RA 	osk 	0.83	4.90E-02	0.02	8.60E-01	0.08	6.10E-01
CG12743-RA 	otu 	0.77	1.50E-02	0	9.87E-01	0.03	9.17E-01
CG8844-RB 	Pdsw 	0.6	1.60E-02	0.16	1.80E-02	0.36	5.60E-02
CG11205-RB 	phr 	-0.79	0.00E+00	-0.78	5.00E-03	-0.83	0.00E+00
CG9614-RI 	pip 	-0.51	1.10E-02	-0.09	2.19E-01	-0.17	6.60E-02
CG9614-RA 	pip 	-0.56	2.90E-02	-0.09	4.44E-01	-0.06	3.31E-01
CG7577-RA 	ppk20 	-0.01	9.55E-01	2.18	3.00E-03	0.1	2.12E-01
CG7660-RA 	Pxt 	0.81	1.30E-02	0.06	5.17E-01	-0.01	9.81E-01
CG7980-RA 	RabX5 	0.28	1.00E-03	0.54	1.80E-02	0.28	3.47E-01
CG7111-RA 	Rack1 	-0.22	4.99E-01	-0.54	1.80E-02	-0.29	1.21E-01
CG2849-RA 	Rala 	1.45	8.00E-03	0.58	2.00E-02	1.14	6.00E-03
CG7361-RA 	RFeSP 	-0.34	2.05E-01	1.53	1.00E-03	-0.28	1.19E-01
CG4464-RB 	RpS19a 	0.53	4.40E-02	-0.02	8.96E-01	0.27	3.89E-01
CG5661-RA 	Sema-5c 	0.78	3.10E-02	-0.28	6.20E-02	0.47	1.23E-01
CG4354-RA 	slbo 	-0.61	1.10E-02	-0.08	8.52E-01	-0.54	2.40E-02
CR32862-RA 	snRNA:U1:82Eb 	1.4	1.10E-02	0.75	3.90E-02	0.78	3.37E-01
CG5025-RA 	Sps2 	-0.3	9.80E-02	-0.42	7.90E-02	-0.5	3.30E-02
CG31641-RB 	stai 	0.8	2.70E-02	0.23	1.34E-01	0.05	4.98E-01
CG10541-RA 	Tektin-C 	0.28	1.82E-01	0.11	4.54E-01	0.64	1.20E-02
CG32659-RA 	Ten-a 	-0.57	4.90E-02	-0.1	7.95E-01	0.12	6.95E-01
CG6868-RA 	tld 	0	9.53E-01	0	9.58E-01	0.51	2.00E-03
CG6146-RA 	Top1 	0.56	4.00E-03	0.32	1.57E-01	0.3	2.43E-01
CG7930-RB 	TpnC73F 	-0.86	4.90E-02	-0.57	4.68E-01	0.19	7.79E-01
CG17462-RA 	Trf4-2 	0.61	1.00E-03	0.3	1.37E-01	0.22	6.08E-01
CG9564-RA 	Try29F 	-0.57	2.00E-03	-0.13	3.01E-01	-0.44	0.00E+00
CG18817-RB 	Tsp42Ea 	-0.77	1.90E-02	-0.34	2.05E-01	-0.46	1.08E-01
CG6478-RA 	TwdlB 	-2.17	0.00E+00	-0.58	4.81E-01	-0.64	4.79E-01
CG14243-RA 	TwdlD 	-1.82	1.00E-03	-0.54	5.22E-01	-1.04	1.95E-01
CG14639-RA 	TwdlF 	-1.1	2.70E-02	-0.29	6.03E-01	-0.39	3.80E-02
CG14643-RA 	TwdlG 	-0.95	5.00E-03	0.03	9.57E-01	0.04	8.94E-01
CG6460-RA 	TwdlK 	-1.38	2.00E-03	-0.22	7.85E-01	0.02	9.84E-01
CG6447-RA 	TwdlL 	-2.6	0.00E+00	-1.19	2.88E-01	-0.97	4.67E-01
CG5468-RA 	TwdlM 	-1.36	1.10E-02	-0.37	5.86E-01	-0.24	7.00E-01
CG5476-RA 	TwdlN 	-1.29	9.00E-03	-1.01	1.54E-01	-0.55	5.30E-01
CG4060-RA 	TwdlW 	-1.03	1.00E-03	-0.17	7.95E-01	-0.43	3.30E-01
CG32570-RA 	TwdlY 	-1.16	2.00E-02	-0.21	7.15E-01	-0.2	6.64E-01
CG33117-RA 	Victoria 	0.65	0.00E+00	0.29	1.00E-02	0.4	1.00E-02
CG15737-RA 	wisp 	0.61	4.80E-02	0.06	7.65E-01	-0.18	4.57E-01
CG12076-RA 	YT521-B 	-0.26	2.00E-01	-0.36	2.35E-01	-0.5	4.00E-03
