# Supplementary material for: Identifying targets of the Sox domain protein Dichaete in the Drosophila CNS via targeted expression of dominant negative proteins
Source: BMC Dev Biol. 2013 Jan 5;13:1. doi: 10.1186/1471-213X-13-1 (PMC3541953; doi:10.1186/1471-213X-13-1)
Supplement: Additional file 2 — Table of significant gene expression changes observed driving DN Dichaete constructs in neuroblasts with pros-GAL4. Transcript = FlyBase designated transcript against which the array probe was designed. Gene = FlyBase gene name. M = average log2 fold change. p = p value. [file 1471-213X-13-1-S2.txt]

Expression changes driving DN Dichaete constructs in neuroblasts with pros-GAL4							
Transcript 	Gene 	Pros-DeltaHMG M 	Pros-DeltaHMG p 	Pros-EnRep M 	Pros-EnRep p 	Pros-WT M 	Pros-WT p 
CG13391-RA 	Aats-ala 	0.12	2.50E-01	-0.52	4.40E-02	-0.36	4.40E-01
CG6335-RA 	Aats-his 	-0.73	3.70E-02	0.28	1.79E-01	0.03	9.59E-01
CG11471-RA 	Aats-ile 	-0.58	3.00E-03	0.33	3.83E-01	-0.15	7.87E-01
CG12141-RB 	Aats-lys 	-0.85	2.20E-02	0.4	2.98E-01	-0.32	7.24E-01
CG31322-RA 	Aats-met 	-0.59	1.00E-03	0.18	4.51E-01	-0.09	7.92E-01
CG4032-RA 	Abl 	-0.63	3.20E-02	0.48	2.76E-01	0.01	9.92E-01
CG3796-RA 	ac 	0.07	7.19E-01	-0.74	3.30E-02	-0.66	3.01E-01
CG1966-RA 	Acf1 	-0.6	1.00E-03	-0.06	8.26E-01	-0.35	7.70E-02
CG7899-RA 	Acph-1 	-1.1	2.30E-02	0.78	9.80E-02	-0.01	9.95E-01
CG9127-RA 	ade2 	-0.51	3.10E-02	0.11	3.74E-01	-0.28	5.35E-01
CG32954-RG 	Adh 	-0.39	9.40E-02	-0.55	2.50E-02	-0.27	3.64E-01
CG9538-RA 	Ag5r 	-0.73	4.20E-02	-0.89	1.80E-02	-0.76	3.80E-02
CG9540-RA 	Ag5r2 	-2.16	2.00E-03	-2.57	1.00E-03	-2.1	6.20E-02
CG40300-RA 	AGO3 	-0.84	1.20E-02	0.63	2.77E-01	0.28	6.79E-01
CG8057-RA 	alc 	-0.57	1.47E-01	0.64	4.10E-02	0.3	7.09E-01
CG11140-RB 	Aldh-III 	-0.79	1.00E-02	0.53	2.31E-01	-0.43	4.06E-01
CG1031-RA 	alpha-Est1 	-0.94	3.10E-02	0.56	4.90E-02	-0.07	9.28E-01
CG32684-RB 	alpha-Man-I 	-0.86	1.60E-02	0.51	2.70E-01	-0.03	9.67E-01
CG17223-RA 	alpha4GT1 	-0.65	1.80E-02	0.6	1.31E-01	-0.17	7.56E-01
CG16869-RA 	Ance-2 	-0.17	2.12E-01	-0.78	1.30E-02	-0.21	7.34E-01
CG8196-RA 	Ance-4 	-0.29	1.20E-01	-0.51	3.60E-02	0.38	5.25E-01
CG1651-RB 	Ank 	-0.54	3.10E-02	0.43	3.20E-01	-0.14	7.23E-01
CG9113-RC 	AP-1gamma 	-0.51	1.70E-02	0.43	1.39E-01	-0.04	9.41E-01
CG5864-RA 	AP-1sigma 	-0.85	1.70E-02	0.57	2.02E-01	-0.11	8.62E-01
CG9388-RA 	AP-47 	-0.72	2.72E-01	0.75	3.50E-02	0.07	9.52E-01
CG6391-RA 	Aps 	-0.67	4.00E-02	0.46	9.10E-02	-0.51	1.76E-01
CG5659-RC 	ari-1 	-0.51	1.00E-03	0.51	2.43E-01	0.18	7.19E-01
CG3136-RA 	Atf6 	-0.58	6.00E-03	0.61	1.53E-01	0.02	9.55E-01
CG4428-RA 	Atg4 	-0.62	4.90E-02	0.17	3.48E-01	-0.38	4.10E-01
CG1643-RA 	Atg5 	-0.83	1.00E-02	0.66	1.56E-01	-0.33	6.03E-01
CG5489-RA 	Atg7 	-0.71	2.70E-02	0.42	1.40E-01	-0.24	7.47E-01
CG6668-RA 	atl 	-0.59	3.10E-02	0.46	1.13E-01	0	9.94E-01
CG10851-RG 	B52 	0.15	3.36E-01	-0.58	1.80E-02	-0.68	3.99E-01
CG10422-RA 	bam 	-0.57	2.30E-02	0.46	1.77E-01	0.05	9.28E-01
CG7902-RA 	bap 	0.59	1.37E-01	-0.56	1.80E-02	-0.25	4.26E-01
CG4867-RA 	bc10 	-0.57	7.50E-02	0.55	2.80E-02	-0.15	8.00E-01
CG1034-RA 	bcd 	-1.4	4.80E-02	0.67	1.17E-01	-0.23	8.51E-01
CG18211-RA 	betaTry 	-1.71	3.00E-03	-2.11	5.00E-03	-1.92	2.30E-02
CG12297-RA 	BG4 	-0.03	7.45E-01	0.67	2.00E-03	0.66	1.23E-01
CG6605-RA 	BicD 	-0.9	2.00E-03	0.47	1.04E-01	-0.16	7.51E-01
CG13425-RC 	bl 	-1.13	2.50E-02	-1.41	8.00E-03	-1.46	6.30E-02
CG10630-RA 	blanks 	0.18	1.48E-01	-0.73	3.20E-02	-0.47	3.44E-01
CG5295-RA 	bmm 	-0.7	1.70E-02	0.24	4.57E-01	-0.37	3.65E-01
CG6897-RA 	bora 	-0.53	3.90E-02	0.28	2.20E-01	0.08	8.50E-01
CG7960-RA 	Bro 	0.78	2.40E-02	0.2	4.18E-01	0.74	1.15E-01
CG6303-RA 	Bruce 	0.63	2.00E-03	0.25	3.63E-01	0.48	1.91E-01
CG14025-RA 	Bsg25D 	-0.96	1.30E-02	0.61	1.47E-01	0.07	9.15E-01
CG5461-RA 	bun 	0.51	2.90E-02	-0.15	5.97E-01	-0.03	9.33E-01
CG9242-RA 	bur 	-0.66	1.80E-02	0.72	1.02E-01	-0.16	7.68E-01
CR31273-RA 	bxd 	0.75	3.00E-03	0.62	1.60E-02	-0.01	9.52E-01
CG8107-RA 	CalpB 	-0.75	1.80E-02	0.67	8.50E-02	-0.09	8.89E-01
CG11217-RA 	CanB2 	-0.35	2.64E-01	0.79	3.60E-02	0.31	6.53E-01
CG5061-RA 	capt 	-0.53	1.80E-02	0.48	1.26E-01	0.01	9.93E-01
CG6871-RA 	Cat 	-0.53	4.00E-03	0.17	2.57E-01	-0.1	7.85E-01
CG7037-RA 	Cbl 	-0.89	2.60E-02	0.56	1.32E-01	-0.44	5.42E-01
CG14358-RA 	CCHa1 	0.27	3.70E-02	0.27	8.10E-02	0.5	1.10E-02
CG32499-RA 	Cda4 	-0.7	1.20E-02	0.16	7.50E-01	-0.42	4.03E-01
CG7597-RB 	Cdk12 	-0.57	4.50E-02	0.41	1.26E-01	0.12	8.67E-01
CG5072-RA 	Cdk4 	-0.54	1.00E-02	0.34	4.24E-01	-0.12	7.74E-01
CG3319-RA 	Cdk7 	-0.51	5.00E-03	0.28	3.52E-01	-0.09	8.10E-01
CG7212-RA 	cdm 	-0.69	4.20E-02	0.34	3.49E-01	-0.01	9.87E-01
CG11804-RA 	ced-6 	-0.9	2.70E-02	0.63	1.84E-01	0	9.96E-01
CG10083-RA 	CG10083 	-0.77	4.60E-02	0.58	9.90E-02	0.05	9.50E-01
CG10237-RA 	CG10237 	-1.07	2.10E-02	0.69	2.20E-02	-0.2	7.96E-01
CG10283-RA 	CG10283 	0.13	5.05E-01	-0.55	8.00E-03	-0.51	3.57E-01
CG10343-RA 	CG10343 	-0.51	1.80E-02	0.32	1.70E-01	0.03	9.57E-01
CG10383-RA 	CG10383 	-0.65	3.80E-02	0.35	2.43E-01	-0.03	9.43E-01
CG10413-RA 	CG10413 	-0.95	2.20E-02	0.63	1.21E-01	0	9.97E-01
CG10424-RA 	CG10424 	-0.68	4.00E-02	0.44	1.37E-01	0.16	8.30E-01
CG10425-RA 	CG10425 	-0.73	4.70E-02	0.53	1.05E-01	-0.12	8.76E-01
CG10492-RA 	CG10492 	-0.89	1.80E-02	0.4	3.01E-01	-0.15	8.68E-01
CG10725-RB 	CG10725 	-0.25	2.68E-01	-0.57	2.80E-02	-0.42	1.25E-01
CG10859-RA 	CG10859 	-0.39	6.50E-02	-0.71	1.60E-02	-0.77	1.06E-01
CG1091-RB 	CG1091 	-0.7	4.40E-02	0.4	7.10E-02	-0.14	8.59E-01
CG10918-RA 	CG10918 	-0.78	1.20E-02	-1.12	3.00E-03	-0.9	6.00E-03
CG10962-RA 	CG10962 	-0.84	3.40E-02	0.79	6.60E-02	-0.06	9.47E-01
CG11034-RA 	CG11034 	-0.73	3.80E-02	0.56	1.72E-01	-0.1	8.94E-01
CG11055-RC 	CG11055 	-1.1	4.70E-02	0.63	9.70E-02	-0.18	8.74E-01
CG11148-RB 	CG11148 	-0.6	2.90E-02	0.44	1.26E-01	0.15	8.17E-01
CG11242-RA 	CG11242 	-1.05	4.40E-02	0.83	2.40E-02	0.01	9.89E-01
CG11279-RA 	CG11279 	0.08	7.52E-01	-0.69	1.50E-02	-0.48	3.39E-01
CG11306-RA 	CG11306 	-0.11	5.96E-01	-0.56	3.80E-02	-0.86	2.64E-01
CG11350-RB 	CG11350 	-0.68	6.10E-02	-0.73	6.00E-03	-0.5	1.09E-01
CG11370-RA 	CG11370 	-0.59	1.30E-02	-0.82	4.00E-03	-0.61	2.99E-01
CG11377-RA 	CG11377 	0.09	3.53E-01	-0.57	1.30E-02	-0.64	2.99E-01
CG11455-RB 	CG11455 	0.13	4.37E-01	-0.24	2.26E-01	-0.88	2.50E-02
CG11490-RA 	CG11490 	-0.79	1.50E-02	0.56	7.70E-02	0.09	9.10E-01
CG11504-RB 	CG11504 	-0.53	3.20E-02	0.29	2.33E-01	-0.06	9.21E-01
CG11523-RA 	CG11523 	-0.24	4.59E-01	0.6	2.00E-02	0.48	5.58E-01
CG11577-RA 	CG11577 	-0.65	4.70E-02	0.52	4.40E-02	-0.03	9.67E-01
CG11596-RB 	CG11596 	-0.52	7.00E-03	0.36	2.70E-01	-0.03	9.55E-01
CG11660-RA 	CG11660 	-0.87	7.00E-03	0.41	2.48E-01	-0.22	7.03E-01
CG1172-RA 	CG1172 	-0.6	2.60E-02	0.49	1.79E-01	-0.02	9.75E-01
CG11771-RA 	CG11771 	-0.91	1.90E-02	0.66	8.10E-02	-0.14	8.15E-01
CG11790-RA 	CG11790 	-0.49	1.54E-01	0.51	2.00E-02	0.02	9.81E-01
CG11811-RA 	CG11811 	-0.74	2.30E-02	0.44	3.36E-01	-0.19	7.62E-01
CG11880-RB 	CG11880 	-0.67	3.30E-02	0.46	9.00E-02	-0.09	9.04E-01
CG11897-RB 	CG11897 	-0.89	1.30E-02	0.68	1.50E-01	-0.03	9.66E-01
CG11911-RA 	CG11911 	-0.94	3.60E-02	-1.1	3.40E-02	-1.23	2.70E-02
CG11982-RA 	CG11982 	-0.84	3.00E-02	0.38	9.90E-02	-0.39	5.78E-01
CG11984-RB 	CG11984 	-1.98	4.20E-02	0.66	2.24E-01	-0.44	6.49E-01
CG11999-RA 	CG11999 	-0.5	1.10E-02	0.18	5.00E-01	-0.13	7.93E-01
CG12104-RA 	CG12104 	-0.7	1.00E-01	0.56	3.90E-02	0.05	9.45E-01
CG12106-RA 	CG12106 	-0.17	6.84E-01	0.56	2.10E-02	0.34	7.07E-01
CG12116-RA 	CG12116 	-1.16	5.10E-02	-1.19	6.30E-02	-1.42	3.20E-02
CG12129-RA 	CG12129 	-0.89	2.10E-02	0.53	1.59E-01	-0.1	9.12E-01
CG12140-RA 	CG12140 	-0.59	3.20E-02	0.27	7.40E-02	-0.31	6.38E-01
CG12177-RA 	CG12177 	-0.69	1.40E-02	-1.02	6.00E-03	-1.12	1.60E-02
CG12179-RA 	CG12179 	-0.33	2.63E-01	0.51	1.50E-02	0.08	8.78E-01
CG12182-RA 	CG12182 	-0.47	6.50E-02	-0.51	4.00E-03	-0.47	7.20E-02
CG12214-RB 	CG12214 	-0.28	3.50E-02	0.62	1.00E-02	0.36	3.95E-01
CG1227-RA 	CG1227 	-0.58	4.60E-02	0.49	1.46E-01	-0.1	8.64E-01
CG12290-RA 	CG12290 	0.32	1.51E-01	0.65	1.00E-02	0.51	4.00E-02
CG12310-RA 	CG12310 	-1.86	2.00E-03	-2.33	2.00E-03	-2.13	2.30E-02
CG12428-RC 	CG12428 	-1.12	1.50E-02	0.52	3.40E-02	-0.23	6.70E-01
CG12567-RA 	CG12567 	-1.11	2.00E-02	0.68	1.89E-01	-0.12	8.86E-01
CG12713-RA 	CG12713 	-0.75	8.00E-03	0.33	2.11E-01	-0.03	9.73E-01
CG12746-RD 	CG12746 	-0.5	3.90E-02	0.37	1.47E-01	-0.03	9.55E-01
CG1275-RB 	CG1275 	-0.57	2.40E-02	0.34	2.03E-01	0	9.96E-01
CG12877-RA 	CG12877 	-0.77	4.70E-02	0.38	1.26E-01	-0.16	8.34E-01
CG12885-RA 	CG12885 	-0.74	1.90E-02	-0.95	6.00E-03	-0.89	7.00E-02
CG13049-RA 	CG13049 	-0.88	8.30E-02	-1.28	1.10E-02	-0.65	4.86E-01
CG13059-RA 	CG13059 	-0.21	7.84E-01	0.66	6.06E-01	-0.96	2.70E-02
CG13067-RA 	CG13067 	0.07	9.14E-01	0.62	6.00E-01	-0.88	6.00E-03
CG13123-RA 	CG13123 	0.01	9.40E-01	-0.86	2.80E-02	-0.26	3.34E-01
CG13142-RA 	CG13142 	-0.57	1.00E-02	0.5	2.28E-01	0.01	9.76E-01
CG13319-RA 	CG13319 	-0.53	7.80E-02	0.52	3.10E-02	-0.01	9.87E-01
CG13323-RA 	CG13323 	-0.67	2.20E-02	-0.97	2.50E-02	-0.95	4.50E-02
CG13454-RA 	CG13454 	-0.11	7.39E-01	-1	1.20E-02	-0.42	4.80E-01
CG13460-RA 	CG13460 	-0.59	1.70E-02	-0.8	2.30E-02	-0.42	3.68E-01
CG13461-RA 	CG13461 	-0.57	3.00E-03	-0.84	2.80E-02	-0.77	7.60E-02
CG13641-RA 	CG13641 	0.44	6.30E-02	0.54	4.40E-02	0.07	8.54E-01
CG13731-RA 	CG13731 	-0.36	5.94E-01	0.33	8.01E-01	-1.44	2.10E-02
CG13784-RB 	CG13784 	0.92	3.00E-03	-0.18	6.02E-01	-0.15	7.94E-01
CG13794-RA 	CG13794 	-1.16	4.10E-02	-1.32	4.00E-03	-1.09	1.59E-01
CG13822-RA 	CG13822 	0.88	5.60E-02	1	2.20E-02	0.19	3.08E-01
CG13897-RA 	CG13897 	-0.76	4.40E-02	0.15	4.13E-01	-0.34	6.03E-01
CG13928-RA 	CG13928 	0.2	5.63E-01	0.74	1.50E-02	0.29	2.77E-01
CG13947-RA 	CG13947 	-0.5	1.70E-02	-0.49	7.00E-02	-0.58	2.30E-02
CG14005-RA 	CG14005 	-0.71	4.00E-03	0.57	2.97E-01	-0.12	7.87E-01
CG14011-RA 	CG14011 	0.21	7.20E-02	0.53	1.40E-02	0.2	1.00E-02
CG14052-RA 	CG14052 	0.23	4.65E-01	0.69	6.00E-03	0.46	4.80E-02
CG14072-RA 	CG14072 	0.39	2.65E-01	0.67	7.00E-03	0.65	4.60E-02
CG14100-RA 	CG14100 	-0.62	2.40E-02	0.7	3.80E-02	0.25	7.18E-01
CG14103-RA 	CG14103 	-0.91	9.00E-03	0.77	6.80E-02	0.11	8.69E-01
CG14143-RA 	CG14143 	-0.9	4.60E-02	-1.17	6.00E-03	-1.4	2.30E-02
CG14147-RA 	CG14147 	-1.47	4.90E-02	-1.86	2.20E-02	-1.76	7.30E-02
CG14215-RA 	CG14215 	-0.72	9.00E-03	0.13	6.82E-01	-0.42	4.17E-01
CG14222-RA 	CG14222 	-0.52	3.50E-02	0.36	2.46E-01	-0.16	7.18E-01
CG14230-RA 	CG14230 	-0.4	2.57E-01	0.54	2.70E-02	0.15	8.44E-01
CG14265-RB 	CG14265 	-0.86	9.80E-02	-1.35	4.00E-03	-1.3	2.00E-03
CG14285-RA 	CG14285 	1.29	1.00E-03	-0.09	6.58E-01	-0.09	6.38E-01
CG14290-RB 	CG14290 	-0.5	5.00E-03	0.3	3.30E-02	0.01	9.82E-01
CG14302-RA 	CG14302 	-0.52	4.70E-02	-0.65	3.80E-02	-0.53	1.62E-01
CG14352-RA 	CG14352 	-0.91	2.70E-02	0.67	1.43E-01	-0.42	6.05E-01
CG14438-RA 	CG14438 	-0.79	2.60E-02	0.35	1.96E-01	-0.29	5.92E-01
CG1444-RA 	CG1444 	-0.64	7.00E-03	0.45	2.38E-01	0.14	8.59E-01
CG14478-RA 	CG14478 	-0.59	1.50E-02	0.27	3.30E-01	-0.04	9.54E-01
CG14509-RA 	CG14509 	-0.92	2.00E-03	-0.76	2.30E-02	-0.62	1.07E-01
CG14629-RA 	CG14629 	-0.54	4.20E-02	0.28	4.06E-01	-0.75	3.30E-01
CG1468-RA 	CG1468 	-0.81	7.00E-03	-1.02	4.00E-03	-0.69	6.50E-02
CG14764-RA 	CG14764 	-1.34	3.90E-02	0.62	1.00E-01	-0.62	5.83E-01
CG14803-RA 	CG14803 	-0.56	8.00E-03	0.47	2.00E-01	0.16	7.75E-01
CG14829-RA 	CG14829 	-0.15	5.10E-01	-0.71	7.00E-03	-0.38	4.14E-01
CG14830-RA 	CG14830 	0.19	5.08E-01	-0.67	1.80E-02	-0.33	6.47E-01
CG14850-RA 	CG14850 	-0.51	3.30E-02	-0.41	3.55E-01	-0.67	2.70E-02
CG14879-RA 	CG14879 	-0.32	1.00E-03	-0.55	4.00E-03	-0.11	6.42E-01
CG14883-RA 	CG14883 	-0.69	4.10E-02	0.7	2.60E-02	0.04	9.60E-01
CG14967-RA 	CG14967 	-0.65	2.30E-02	0.4	1.80E-01	-0.11	8.22E-01
CG14997-RB 	CG14997 	-0.76	8.00E-03	0.43	2.28E-01	-0.26	6.52E-01
CG15168-RA 	CG15168 	-0.64	4.50E-02	0.34	2.12E-01	-0.06	9.14E-01
CG15172-RA 	CG15172 	0.36	9.00E-02	0.07	8.49E-01	0.52	1.20E-02
CG15236-RB 	CG15236 	-1.48	1.70E-02	-1.55	0.00E+00	-1.19	1.30E-02
CG15296-RA 	CG15296 	0.24	4.04E-01	0.6	1.00E-02	0.3	1.85E-01
CG15345-RA 	CG15345 	-1.04	4.80E-02	0.25	7.98E-01	-0.85	3.19E-01
CG15439-RA 	CG15439 	-0.53	2.40E-02	0.14	3.62E-01	-0.1	7.89E-01
CG1544-RA 	CG1544 	0.09	3.91E-01	-0.5	1.40E-02	-0.39	3.10E-01
CG15741-RA 	CG15741 	-0.64	7.60E-02	-0.89	1.60E-02	-1.09	1.43E-01
CG1578-RA 	CG1578 	-1.06	4.10E-02	0.48	7.70E-02	-0.21	8.52E-01
CG15817-RB 	CG15817 	-0.55	3.00E-02	0.61	2.59E-01	0.12	7.88E-01
CG15829-RA 	CG15829 	-0.17	3.29E-01	-0.6	4.60E-02	-0.4	3.23E-01
CG15882-RA 	CG15882 	0.63	1.60E-02	0.31	1.10E-02	0.51	1.02E-01
CG15887-RA 	CG15887 	-0.16	3.90E-01	-0.62	4.00E-03	-0.27	4.97E-01
CG1636-RA 	CG1636 	-0.6	4.40E-02	0.41	4.30E-02	-0.11	7.98E-01
CG1667-RA 	CG1667 	-0.96	1.10E-02	0.63	1.32E-01	0.12	8.38E-01
CG16704-RA 	CG16704 	-0.54	2.07E-01	-0.96	5.00E-03	-1	3.30E-02
CG16713-RA 	CG16713 	-0.34	8.50E-02	-0.79	1.40E-02	-0.64	4.60E-02
CG16762-RA 	CG16762 	-0.34	1.14E-01	-0.6	2.30E-02	-0.35	3.71E-01
CG16879-RA 	CG16879 	0.36	1.84E-01	0.49	2.20E-02	0.55	1.00E-02
CG16926-RA 	CG16926 	-0.19	2.26E-01	-0.64	4.00E-02	-0.34	2.31E-01
CG16979-RA 	CG16979 	0	9.64E-01	-0.59	4.90E-02	-0.49	3.27E-01
CG17018-RD 	CG17018 	-1.23	1.90E-02	0.75	8.50E-02	-0.19	8.50E-01
CG17082-RB 	CG17082 	-0.8	7.00E-03	0.46	2.44E-01	-0.12	7.73E-01
CG17134-RA 	CG17134 	-0.22	6.20E-02	-0.58	3.00E-02	-0.3	1.92E-01
CG17163-RA 	CG17163 	-0.56	4.50E-02	0.26	3.63E-01	0.12	8.37E-01
CG17168-RA 	CG17168 	-0.66	2.70E-02	0.32	1.92E-01	-0.24	7.12E-01
CG17260-RA 	CG17260 	-0.78	3.00E-03	0.38	2.47E-01	0.13	8.06E-01
CG17270-RA 	CG17270 	-0.96	9.00E-03	0.4	1.81E-01	-0.25	7.73E-01
CG17331-RA 	CG17331 	-0.88	1.00E-02	0.42	2.68E-01	-0.38	5.58E-01
CG1746-RA 	CG1746 	-0.58	3.50E-02	0.53	5.25E-01	-0.31	2.99E-01
CG17486-RA 	CG17486 	-0.53	3.40E-02	0.49	9.20E-02	-0.19	6.96E-01
CG17490-RB 	CG17490 	-0.67	9.00E-03	0.42	2.22E-01	0.08	8.41E-01
CG17490-RC 	CG17490 	-0.61	4.70E-02	0.48	2.13E-01	-0.02	9.70E-01
CG17494-RA 	CG17494 	-0.94	7.00E-03	0.54	1.88E-01	-0.22	7.27E-01
CG17508-RA 	CG17508 	-1.13	3.70E-02	0.6	1.51E-01	-0.11	9.08E-01
CG17528-RD 	CG17528 	-0.51	3.30E-02	0.35	2.19E-01	-0.17	7.14E-01
CG17633-RA 	CG17633 	-0.91	2.90E-02	-1.09	2.20E-02	-0.99	1.30E-02
CG17665-RA 	CG17665 	-0.53	1.08E-01	0.51	1.40E-02	0.21	7.62E-01
CG17715-RE 	CG17715 	-0.56	1.80E-02	0.19	3.76E-01	-0.44	3.12E-01
CG17883-RB 	CG17883 	-0.75	2.90E-02	0.61	1.06E-01	0.01	9.88E-01
CG17985-RA 	CG17985 	-0.66	1.80E-02	0.5	9.30E-02	0	9.99E-01
CG1815-RA 	CG1815 	-0.71	1.80E-02	0.49	8.00E-02	-0.05	9.31E-01
CG18177-RA 	CG18177 	-0.93	2.00E-02	0.61	1.82E-01	-0.44	4.60E-01
CG18179-RA 	CG18179 	-0.5	8.00E-03	-0.72	1.70E-02	-0.59	1.02E-01
CG18180-RA 	CG18180 	-2.2	7.00E-03	-2.85	0.00E+00	-2.48	4.20E-02
CG1832-RA 	CG1832 	-0.64	1.50E-02	0.57	1.29E-01	-0.23	5.68E-01
CG18812-RA 	CG18812 	-1.19	2.50E-02	0.73	7.30E-02	-0.15	8.72E-01
CG1896-RA 	CG1896 	-0.79	3.20E-02	0.43	3.44E-01	-0.1	8.94E-01
CG1910-RA 	CG1910 	0.51	1.00E-03	-0.15	4.04E-01	-0.08	8.65E-01
CG1927-RA 	CG1927 	-1.11	4.00E-02	0.62	1.28E-01	-0.29	7.61E-01
CG1962-RA 	CG1962 	-1.34	1.50E-02	0.59	1.68E-01	-0.37	6.77E-01
CG2051-RA 	CG2051 	-0.76	2.70E-02	0.6	8.90E-02	-0.15	8.03E-01
CG2083-RA 	CG2083 	0.7	5.00E-03	-0.25	6.90E-02	0.01	9.90E-01
CG2100-RA 	CG2100 	-0.57	1.90E-02	0.29	4.80E-01	-0.33	4.29E-01
CG2150-RA 	CG2150 	-0.26	3.34E-01	-0.36	1.87E-01	-0.67	1.90E-02
CG2177-RB 	CG2177 	-1.77	2.30E-02	-0.04	8.33E-01	-1.97	1.50E-01
CG2186-RA 	CG2186 	-0.69	1.90E-02	0.31	3.15E-01	-0.31	6.16E-01
CG2233-RA 	CG2233 	-0.68	8.50E-02	-1.12	0.00E+00	-1.16	6.50E-02
CG2258-RA 	CG2258 	-1	4.50E-02	0.71	1.20E-02	0.19	8.53E-01
CG2316-RB 	CG2316 	-0.65	2.50E-02	0.71	1.16E-01	0.18	7.56E-01
CG2604-RA 	CG2604 	-0.52	2.00E-03	0.29	4.47E-01	-0.15	7.74E-01
CG2698-RA 	CG2698 	-0.53	4.50E-02	0.27	3.19E-01	-0.14	7.77E-01
CG2790-RA 	CG2790 	-0.57	1.90E-02	0.26	4.39E-01	-0.2	7.07E-01
CG2924-RA 	CG2924 	-0.9	1.26E-01	0.83	3.60E-02	-0.19	8.27E-01
CG2938-RB 	CG2938 	-1.2	1.40E-02	0.53	1.80E-01	-0.31	7.42E-01
CG2943-RA 	CG2943 	-0.6	8.00E-03	0.34	2.41E-01	-0.08	7.94E-01
CG30000-RA 	CG30000 	-0.89	1.20E-02	0.52	1.94E-01	-0.26	7.33E-01
CG30005-RA 	CG30005 	-0.5	4.00E-03	0.53	7.60E-02	0.25	7.21E-01
CG30020-RA 	CG30020 	-0.52	2.60E-02	0.43	2.83E-01	0.03	9.19E-01
CG30022-RA 	CG30022 	-0.61	3.50E-02	0.48	1.70E-02	-0.12	7.80E-01
CG3008-RA 	CG3008 	-0.52	4.10E-02	0.42	2.13E-01	0	9.97E-01
CG30096-RA 	CG30096 	-0.53	7.00E-03	0.46	1.55E-01	0.12	8.13E-01
CG30283-RA 	CG30283 	-0.43	9.40E-02	-0.91	5.00E-03	-0.72	1.66E-01
CG30287-RA 	CG30287 	-0.18	5.91E-01	-0.5	1.70E-02	-0.44	4.41E-01
CG30289-RA 	CG30289 	-0.13	4.97E-01	-0.5	0.00E+00	-0.51	1.60E-01
CG30325-RA 	CG30325 	0.22	2.99E-01	0.2	3.14E-01	0.54	2.60E-02
CG30383-RA 	CG30383 	0.01	9.45E-01	-0.56	7.00E-03	-0.14	6.63E-01
CG3045-RA 	CG3045 	-0.8	3.50E-02	0.74	1.80E-02	0.04	9.62E-01
CG30467-RA 	CG30467 	-0.85	2.00E-03	0.47	1.98E-01	-0.03	9.57E-01
CG31007-RA 	CG31007 	0.16	1.57E-01	0.06	1.67E-01	0.5	2.70E-02
CG3107-RB 	CG3107 	-0.82	4.60E-02	0.61	1.03E-01	0.11	9.05E-01
CG31086-RA 	CG31086 	-0.59	1.01E-01	-0.57	1.70E-02	-0.59	1.34E-01
CG31108-RA 	CG31108 	-0.91	3.60E-02	0.54	8.20E-02	-0.1	9.01E-01
CG31220-RA 	CG31220 	0.61	7.50E-02	0.53	3.00E-03	0.55	1.16E-01
CG31223-RA 	CG31223 	-0.18	2.41E-01	-0.21	3.01E-01	-0.52	3.70E-02
CG31272-RA 	CG31272 	0.25	5.59E-01	0.65	3.90E-02	0.21	5.83E-01
CG31320-RA 	CG31320 	-0.46	4.10E-02	0.58	3.60E-02	0.24	5.93E-01
CG31373-RA 	CG31373 	-0.1	5.43E-01	-0.8	0.00E+00	-0.41	1.00E-01
CG31510-RA 	CG31510 	-0.69	7.00E-03	0.38	2.65E-01	0.1	8.48E-01
CG31517-RA 	CG31517 	-0.94	2.50E-02	0.32	3.02E-01	-0.3	6.82E-01
CG31523-RA 	CG31523 	-0.66	1.70E-02	0.32	2.36E-01	-0.35	5.10E-01
CG31633-RA 	CG31633 	-0.56	3.70E-02	0.46	1.27E-01	0.35	4.74E-01
CG31673-RA 	CG31673 	-0.69	3.50E-02	0.45	5.90E-02	-0.06	9.39E-01
CG31714-RA 	CG31714 	0.45	3.80E-02	0.45	1.50E-02	0.59	3.00E-03
CG31729-RA 	CG31729 	-0.7	1.80E-02	0.29	3.79E-01	-0.16	7.98E-01
CG31776-RA 	CG31776 	-0.06	6.22E-01	-0.56	0.00E+00	-0.3	1.16E-01
CG31789-RA 	CG31789 	-1.29	5.00E-03	-1.34	5.00E-02	-0.77	3.38E-01
CR31808-RA 	CG31808 	-0.31	6.82E-01	-0.8	1.30E-02	-0.99	2.81E-01
CG31813-RA 	CG31813 	-0.55	2.80E-02	-0.11	7.08E-01	-0.13	7.78E-01
CG31849-RA 	CG31849 	-0.55	4.90E-02	0.49	6.00E-03	-0.07	8.95E-01
CG31961-RA 	CG31961 	-0.68	4.40E-02	0.51	7.50E-02	-0.09	9.15E-01
CG32189-RA 	CG32189 	-0.38	7.00E-03	-0.5	2.00E-02	-0.17	3.55E-01
CG32198-RB 	CG32198 	-1.33	6.00E-03	-1.42	2.70E-02	-1.63	1.90E-02
CG32241-RA 	CG32241 	-0.55	2.80E-02	-0.56	5.40E-02	-0.7	1.02E-01
CG32266-RA 	CG32266 	-0.31	3.81E-01	0.62	5.47E-01	-0.57	2.90E-02
CG32267-RA 	CG32267 	-0.58	4.30E-02	0.67	1.30E-01	-0.23	7.03E-01
CG32301-RA 	CG32301 	-0.75	5.40E-02	-0.91	6.00E-03	-0.64	6.60E-02
CG32302-RA 	CG32302 	-0.51	5.30E-02	-0.69	9.80E-02	-0.92	2.00E-02
CG32305-RA 	CG32305 	-0.6	2.80E-02	-0.65	5.70E-02	-0.46	1.37E-01
CG32365-RA 	CG32365 	-1.32	4.00E-02	0.59	1.24E-01	-0.36	7.30E-01
CG32473-RA 	CG32473 	-1.38	1.98E-01	0.61	3.00E-02	-0.04	9.60E-01
CG32548-RB 	CG32548 	-0.77	2.40E-02	-0.76	2.30E-02	-0.41	1.41E-01
CG32564-RA 	CG32564 	-0.22	5.10E-01	-0.02	9.62E-01	-0.51	4.20E-02
CG3262-RA 	CG3262 	-0.59	2.40E-02	0.21	3.98E-01	-0.45	3.29E-01
CG3264-RA 	CG3264 	-0.59	1.70E-02	-0.68	5.40E-02	-0.36	2.13E-01
CG32756-RA 	CG32756 	0.08	7.62E-01	0.56	1.20E-02	0.91	3.25E-01
CG32791-RA 	CG32791 	0.51	3.40E-02	0.15	1.10E-01	0.61	2.44E-01
CG3303-RA 	CG3303 	-0.88	5.00E-03	0.41	1.79E-01	-0.31	6.45E-01
CG3309-RA 	CG3309 	-0.58	1.80E-02	0.53	1.01E-01	0	9.96E-01
CG33181-RA 	CG33181 	-1.22	4.10E-02	0.69	3.40E-02	-0.12	9.10E-01
CG33226-RA 	CG33226 	0.09	8.10E-01	-0.53	1.20E-02	-0.32	5.53E-01
CG33275-RA 	CG33275 	-0.5	8.20E-02	0.54	2.60E-02	0.1	8.59E-01
CG33281-RA 	CG33281 	-0.29	1.17E-01	-0.5	1.30E-02	-0.34	2.32E-01
CG3348-RA 	CG3348 	-0.43	6.40E-02	-0.87	1.20E-02	-0.36	4.01E-01
CG3362-RA 	CG3362 	-0.56	4.60E-02	0.21	3.37E-01	-0.38	4.89E-01
CG3376-RB 	CG3376 	-0.85	1.90E-02	0.31	9.70E-02	-0.14	8.66E-01
CG3407-RA 	CG3407 	-0.57	3.20E-02	0.92	1.51E-01	-0.09	8.87E-01
CG10017-RA 	CG34340 	-0.33	2.71E-01	-0.57	4.00E-03	-0.6	2.65E-01
CG3448-RB 	CG3448 	-0.5	2.90E-02	0.5	8.20E-02	-0.07	9.04E-01
CG3502-RA 	CG3502 	0.43	1.15E-01	-1.27	3.20E-02	-0.96	1.74E-01
CG3508-RB 	CG3508 	-1.08	1.40E-02	0.54	2.14E-01	-0.11	9.10E-01
CG3509-RA 	CG3509 	-0.59	3.35E-01	0.9	1.00E-03	0.34	7.73E-01
CG3520-RA 	CG3520 	-0.75	1.00E-03	-0.15	3.66E-01	-0.51	5.20E-02
CG3532-RA 	CG3532 	-0.77	1.70E-02	0.53	1.22E-01	-0.13	8.23E-01
CG3632-RC 	CG3632 	-0.52	3.40E-02	0.52	1.45E-01	0.01	9.87E-01
CG3679-RA 	CG3679 	-1.09	3.00E-02	0.74	7.60E-02	-0.02	9.82E-01
CG3726-RA 	CG3726 	-0.54	3.70E-02	0.59	1.52E-01	0.21	8.12E-01
CG3819-RA 	CG3819 	-0.44	3.70E-02	-0.64	4.50E-02	-0.58	1.00E-01
CG3925-RA 	CG3925 	-0.66	2.20E-02	0.42	1.51E-01	-0.22	6.99E-01
CG40006-RC 	CG40006 	-0.67	1.90E-02	0.59	1.51E-01	0.12	8.41E-01
CG4069-RA 	CG4069 	-0.55	2.30E-02	0.36	1.54E-01	0.13	8.05E-01
CG41099-RB 	CG41099 	-0.72	1.00E-02	0.46	1.53E-01	-0.08	8.90E-01
CG4165-RA 	CG4165 	-0.83	3.60E-02	0.48	3.43E-01	-0.05	9.32E-01
CG14897-RA 	CG42232 	0.61	1.80E-02	0.18	5.02E-01	0.08	7.10E-01
CG12467-RA 	CG42248 	-0.94	1.50E-02	0.6	2.19E-01	0.03	9.64E-01
CG12626-RA 	CG42339 	0.15	2.10E-01	0.03	7.80E-01	0.64	6.00E-03
CG30437-RA 	CG42345 	-0.75	1.10E-02	0.76	6.00E-02	0.33	6.67E-01
CG13588-RA 	CG42360 	-0.57	3.00E-03	0.29	1.79E-01	-0.15	7.95E-01
CG4040-RA 	CG42388 	0.11	3.76E-01	0.52	1.20E-02	0.56	1.87E-01
CG7498-RA 	CG42445 	-0.71	1.30E-01	0.58	4.10E-02	0.08	9.29E-01
CG17667-RA 	CG42709 	-0.95	1.40E-02	0.39	1.89E-01	-0.38	5.78E-01
CG4287-RA 	CG4287 	-0.73	0.00E+00	0.39	1.85E-01	0.14	7.74E-01
CG4300-RA 	CG4300 	-1.12	3.50E-02	0.59	7.90E-02	-0.21	8.37E-01
CG4332-RA 	CG4332 	-0.83	1.00E-03	0.42	2.35E-01	-0.06	9.37E-01
CG15251-RA 	CG43386 	-0.51	1.56E-01	-0.31	6.44E-01	-0.72	4.60E-02
CG4362-RA 	CG4362 	-0.56	2.00E-03	-0.9	5.00E-03	-0.64	2.50E-01
CG4390-RA 	CG4390 	-0.56	2.60E-02	0.21	3.89E-01	-0.28	6.18E-01
CG4404-RA 	CG4404 	-0.76	4.10E-02	0.43	2.33E-01	-0.49	5.60E-01
CG4433-RA 	CG4433 	-0.22	1.86E-01	0.59	1.80E-02	0.28	5.43E-01
CG4495-RA 	CG4495 	-0.71	1.70E-02	0.47	1.16E-01	-0.44	3.76E-01
CG4538-RB 	CG4538 	-0.68	2.20E-02	0.59	1.00E-01	0.21	7.86E-01
CG4572-RB 	CG4572 	-0.56	1.10E-02	0.34	1.58E-01	-0.34	3.44E-01
CG4586-RA 	CG4586 	-1.07	3.80E-02	0.52	1.81E-01	-0.11	8.85E-01
CG4592-RA 	CG4592 	0.34	1.02E-01	0.56	4.00E-03	0.32	8.00E-03
CG4670-RA 	CG4670 	-0.7	1.30E-02	0.08	5.41E-01	-0.18	6.20E-01
CG4673-RA 	CG4673 	0.02	8.79E-01	-0.53	3.70E-02	-0.48	3.25E-01
CG4676-RA 	CG4676 	-0.06	7.52E-01	-0.52	2.70E-02	-0.39	5.62E-01
CG4688-RA 	CG4688 	-0.42	3.20E-02	-0.77	7.30E-02	-0.51	7.00E-03
CG4749-RA 	CG4749 	-0.12	6.72E-01	0.62	1.00E-03	0.38	9.40E-02
CG4802-RA 	CG4802 	-0.55	8.00E-03	0.3	2.41E-01	-0.21	6.57E-01
CG4877-RA 	CG4877 	-0.5	2.00E-03	0.38	2.40E-01	-0.26	4.97E-01
CG4911-RA 	CG4911 	-1.1	3.00E-02	0.71	1.35E-01	-0.05	9.49E-01
CG5026-RB 	CG5026 	-1.24	3.90E-02	0.68	5.90E-02	-0.21	8.33E-01
CG5026-RA 	CG5026 	-1.15	3.90E-02	0.61	1.26E-01	-0.19	8.54E-01
CG5037-RA 	CG5037 	-0.58	2.50E-02	0.48	1.05E-01	-0.3	5.46E-01
CG5084-RA 	CG5084 	-0.39	1.30E-01	-0.38	2.39E-01	-0.58	5.00E-03
CG5214-RA 	CG5214 	-0.38	7.50E-02	0.54	2.10E-02	0.13	8.36E-01
CG5217-RA 	CG5217 	0.08	3.24E-01	0.21	2.14E-01	0.5	4.70E-02
CG5222-RA 	CG5222 	-0.58	7.00E-03	0.26	2.54E-01	-0.48	2.07E-01
CG5385-RA 	CG5385 	-0.57	1.90E-02	0.45	2.65E-01	-0.23	5.63E-01
CG5439-RA 	CG5439 	-0.53	4.30E-02	0.35	1.90E-01	-0.15	7.74E-01
CG5447-RA 	CG5447 	-0.53	6.00E-03	0.43	2.94E-01	-0.22	6.54E-01
CG5515-RA 	CG5515 	-0.68	3.50E-02	0.47	1.65E-01	-0.11	8.80E-01
CG5568-RA 	CG5568 	-1.43	2.50E-02	0.71	1.41E-01	-0.21	8.48E-01
CG5604-RA 	CG5604 	-0.77	1.80E-02	0.43	1.35E-01	0.01	9.84E-01
CG5608-RA 	CG5608 	-0.83	1.10E-02	0.57	2.08E-01	0.31	5.65E-01
CG5690-RA 	CG5690 	0.53	1.30E-02	0	9.83E-01	-0.29	6.85E-01
CG5704-RA 	CG5704 	-0.94	4.90E-02	0.59	4.10E-02	-0.11	8.74E-01
CG5721-RA 	CG5721 	0	9.90E-01	-0.53	3.80E-02	-0.55	2.80E-01
CG5726-RA 	CG5726 	-0.82	2.10E-02	0.86	5.00E-02	0.01	9.90E-01
CG5789-RA 	CG5789 	-1.26	2.90E-02	0.48	1.78E-01	-0.35	7.19E-01
CG5804-RA 	CG5804 	-0.58	2.20E-02	-0.65	6.60E-02	-0.54	1.54E-01
CG5850-RA 	CG5850 	-0.7	2.90E-02	0.62	8.10E-02	-0.07	9.01E-01
CG5880-RA 	CG5880 	-0.75	6.00E-03	0.47	1.12E-01	0.01	9.91E-01
CG5946-RB 	CG5946 	-0.69	4.20E-02	0.55	1.17E-01	-0.15	8.29E-01
CG5991-RA 	CG5991 	-0.92	4.00E-03	0.3	2.23E-01	-0.45	5.29E-01
CG6005-RA 	CG6005 	-0.64	4.70E-02	0.28	2.03E-01	0.03	9.54E-01
CG6051-RA 	CG6051 	-0.55	1.70E-02	0.4	2.41E-01	0.06	9.02E-01
CG6171-RA 	CG6171 	-0.88	2.20E-02	0.65	7.80E-02	-0.23	7.50E-01
CG6188-RA 	CG6188 	-0.29	3.19E-01	-0.56	2.00E-03	-0.59	2.61E-01
CG6310-RA 	CG6310 	-0.53	1.68E-01	0.61	4.40E-02	-0.09	7.28E-01
CG6321-RA 	CG6321 	-0.96	3.20E-02	0.37	1.19E-01	-0.27	7.27E-01
CG6403-RA 	CG6403 	-0.36	6.30E-02	-0.55	1.10E-02	-0.58	2.70E-02
CG6420-RA 	CG6420 	-0.7	1.20E-02	0.41	2.47E-01	-0.36	6.41E-01
CG6425-RA 	CG6425 	-0.66	6.00E-03	0.49	2.77E-01	-0.25	6.02E-01
CG6498-RA 	CG6498 	-0.6	3.40E-02	0.36	3.31E-01	0.3	6.53E-01
CG6509-RB 	CG6509 	-0.54	4.60E-02	0.38	1.50E-01	0.12	8.40E-01
CG6650-RA 	CG6650 	-0.59	1.00E-03	0.38	2.35E-01	-0.06	9.34E-01
CG6665-RA 	CG6665 	-0.62	4.40E-02	0.28	1.90E-01	-0.27	6.18E-01
CG6767-RA 	CG6767 	-0.83	1.90E-02	0.69	5.00E-02	-0.08	9.17E-01
CG6839-RA 	CG6839 	-0.59	5.70E-02	-0.78	1.90E-02	-0.81	7.80E-02
CG6859-RA 	CG6859 	-0.63	1.30E-02	0.33	2.38E-01	0.04	9.37E-01
CG6951-RA 	CG6951 	-0.39	7.20E-02	0.5	3.30E-02	0.04	9.39E-01
CG7044-RA 	CG7044 	-0.61	1.00E-02	0.39	1.69E-01	0.08	8.71E-01
CG7133-RA 	CG7133 	-0.53	1.40E-02	0.39	1.94E-01	0.21	6.56E-01
CG7146-RA 	CG7146 	-0.61	1.00E-02	0.51	1.69E-01	-0.06	9.13E-01
CG7156-RA 	CG7156 	-0.95	3.00E-03	0.44	2.99E-01	-0.19	8.10E-01
CG7192-RA 	CG7192 	-0.57	4.30E-02	0.39	9.40E-02	-0.25	6.24E-01
CG7197-RA 	CG7197 	-0.85	2.90E-02	0.46	1.04E-01	-0.17	8.34E-01
CG7220-RB 	CG7220 	-0.86	1.00E-01	0.61	2.00E-03	-0.28	7.36E-01
CG7299-RA 	CG7299 	-0.75	4.00E-02	-0.96	4.80E-02	-0.76	1.92E-01
CG7324-RA 	CG7324 	-0.74	1.20E-02	0.45	1.30E-01	-0.32	5.61E-01
CG7332-RA 	CG7332 	-0.58	2.00E-03	0.64	2.03E-01	0.2	7.23E-01
CG7370-RA 	CG7370 	0.4	1.17E-01	0.66	1.80E-02	0.59	1.05E-01
CG7378-RA 	CG7378 	0.35	3.57E-01	0.82	3.00E-03	0.65	1.60E-01
CG7427-RA 	CG7427 	-0.59	6.00E-03	0.35	3.96E-01	0.04	9.36E-01
CG7429-RA 	CG7429 	0.95	4.00E-03	-0.31	4.20E-02	-0.07	8.58E-01
CG7433-RA 	CG7433 	-0.92	4.50E-02	0.8	8.10E-02	-0.04	9.62E-01
CG7448-RB 	CG7448 	-0.08	1.96E-01	-0.53	4.30E-02	-0.08	6.52E-01
CG7456-RA 	CG7456 	-0.61	6.00E-03	0.46	1.64E-01	-0.03	9.51E-01
CG7465-RA 	CG7465 	-0.68	2.69E-01	-0.25	6.50E-01	-1.07	4.00E-03
CG7548-RA 	CG7548 	-0.32	2.90E-02	-0.54	1.50E-02	-0.42	5.10E-02
CG7730-RC 	CG7730 	-1.16	7.00E-03	0.75	9.20E-02	-0.19	8.24E-01
CG7737-RA 	CG7737 	-0.92	2.80E-02	0.49	6.90E-02	-0.2	8.00E-01
CG7785-RA 	CG7785 	-0.44	4.40E-02	0.74	4.40E-02	0.17	6.94E-01
CG7824-RA 	CG7824 	-0.56	3.50E-02	0.45	2.30E-01	-0.02	9.79E-01
CG7840-RA 	CG7840 	-1.04	8.00E-03	0.65	1.31E-01	-0.4	5.78E-01
CG7878-RA 	CG7878 	-0.22	8.00E-03	-0.69	2.20E-02	-0.68	5.70E-02
CG7927-RA 	CG7927 	-0.6	3.90E-02	0.27	3.93E-01	-0.29	4.68E-01
CG7953-RA 	CG7953 	-0.8	7.00E-03	-1.12	1.20E-02	-0.92	7.50E-02
CG8090-RA 	CG8090 	-0.58	2.00E-03	0.29	1.59E-01	0.01	9.86E-01
CG8097-RA 	CG8097 	0.51	2.10E-02	-0.28	3.72E-01	-0.13	7.99E-01
CG8108-RA 	CG8108 	-0.71	4.50E-02	0.3	4.51E-01	-0.21	7.12E-01
CG11760-RA 	CG8116 	-0.32	2.34E-01	0.71	2.70E-02	0.08	8.41E-01
CG8177-RG 	CG8177 	-1.11	3.60E-02	0.74	7.40E-02	-0.31	7.59E-01
CG8177-RK 	CG8177 	-1.02	3.00E-02	0.69	4.00E-02	-0.2	8.20E-01
CG8223-RA 	CG8223 	-0.6	1.00E-03	0.32	3.26E-01	-0.27	5.05E-01
CG8301-RA 	CG8301 	-0.9	4.00E-03	0.51	1.39E-01	-0.07	9.16E-01
CG8311-RA 	CG8311 	-0.37	2.01E-01	0.5	3.50E-02	0.33	6.04E-01
CG8312-RA 	CG8312 	0.03	9.18E-01	0.75	1.00E-02	-0.45	6.37E-01
CG8379-RB 	CG8379 	-0.67	3.10E-02	0.5	8.60E-02	0.06	9.20E-01
CG8420-RA 	CG8420 	-0.77	1.90E-02	0.55	1.39E-01	-0.13	8.59E-01
CG8449-RA 	CG8449 	-0.68	1.70E-02	0.39	6.30E-02	0.02	9.61E-01
CG8460-RA 	CG8460 	-0.88	1.80E-02	0.6	1.50E-01	-0.24	6.92E-01
CG8507-RA 	CG8507 	-1.44	2.30E-02	0.83	2.70E-02	-0.21	8.27E-01
CG8569-RA 	CG8569 	-0.8	4.90E-02	0.46	3.60E-02	-0.05	9.49E-01
CG8605-RA 	CG8605 	-0.07	7.57E-01	-0.59	1.40E-02	-0.61	3.59E-01
CG8628-RA 	CG8628 	-0.59	1.00E-03	-0.92	1.40E-02	-0.46	4.15E-01
CG8629-RA 	CG8629 	-0.6	2.10E-02	-0.53	1.24E-01	-0.48	1.26E-01
CG8630-RA 	CG8630 	-0.42	2.79E-01	-0.22	7.30E-01	-0.84	1.30E-02
CG8632-RB 	CG8632 	-1	3.90E-02	0.64	1.72E-01	-0.15	8.84E-01
CG8726-RA 	CG8726 	-0.81	1.80E-02	0.57	9.10E-02	0.07	9.28E-01
CG8768-RA 	CG8768 	-0.56	2.10E-02	0.42	2.93E-01	-0.17	7.33E-01
CG8798-RA 	CG8798 	-0.57	2.50E-02	0.44	8.00E-02	0.24	6.94E-01
CG8839-RC 	CG8839 	-0.46	5.60E-02	0.53	6.00E-03	0.12	7.25E-01
CG8841-RC 	CG8841 	-0.97	2.10E-02	0.8	5.10E-02	0.13	8.61E-01
CG8924-RA 	CG8924 	-0.93	4.70E-02	0.61	8.20E-02	-0.31	7.53E-01
CG8931-RA 	CG8931 	-0.76	9.00E-03	0.51	1.84E-01	-0.19	7.42E-01
CG8944-RA 	CG8944 	-0.68	1.40E-02	0.55	1.47E-01	0.12	8.72E-01
CG8997-RA 	CG8997 	-0.62	1.00E-02	-1.18	6.00E-03	-0.87	3.70E-02
CG9062-RB 	CG9062 	-0.93	3.10E-02	0.59	5.00E-02	-0.02	9.83E-01
CG9153-RA 	CG9153 	-0.72	4.90E-02	0.48	1.58E-01	0.03	9.77E-01
CG9213-RA 	CG9213 	-0.51	1.20E-02	0.36	1.74E-01	-0.01	9.84E-01
CG9238-RB 	CG9238 	-0.5	3.70E-02	0.68	1.14E-01	0.03	9.50E-01
CG9272-RA 	CG9272 	-0.66	1.10E-02	0.7	1.83E-01	-0.03	9.43E-01
CG9279-RA 	CG9279 	-0.37	7.50E-02	-0.72	3.50E-02	-0.92	1.75E-01
CG9468-RA 	CG9468 	-0.4	4.80E-02	-0.65	1.00E-03	-0.2	2.99E-01
CG9572-RA 	CG9572 	-0.11	4.95E-01	0.1	1.09E-01	0.51	9.00E-03
CG9646-RA 	CG9646 	-0.82	1.50E-02	0.47	1.39E-01	-0.13	8.22E-01
CG9705-RA 	CG9705 	-0.83	1.00E-02	0.54	3.40E-01	-0.35	5.32E-01
CG9773-RA 	CG9773 	-0.36	2.51E-01	0.52	2.60E-02	0.28	6.96E-01
CG9795-RA 	CG9795 	-0.72	3.00E-02	0.41	2.41E-01	-0.14	8.35E-01
CG9796-RA 	CG9796 	-0.94	3.30E-02	0.52	3.50E-02	-0.28	6.55E-01
CG9926-RA 	CG9926 	0.28	8.10E-02	0.1	4.63E-01	0.52	3.60E-02
CG33320-RA 	CheB38a 	-1.29	3.80E-02	-1.46	7.00E-03	-1.79	1.45E-01
CG12690-RA 	CHES-1-like 	0.63	1.10E-02	0.05	8.58E-01	0.03	8.48E-01
CG5203-RA 	CHIP 	-1.17	5.00E-03	0.62	2.30E-01	-0.06	9.38E-01
CG11798-RB 	chn 	0.51	1.20E-02	-0.32	3.57E-01	-0.19	6.43E-01
CG2054-RA 	Cht2 	0.63	1.00E-02	0.63	1.30E-02	0.34	1.93E-01
CG15015-RA 	Cip4 	-0.56	1.90E-02	0.34	2.55E-01	-0.09	8.94E-01
CG7595-RA 	ck 	-0.77	3.30E-02	0.52	1.47E-01	0.09	8.72E-01
CG3248-RA 	Cog3 	0.95	1.30E-02	0.18	4.15E-01	0.32	4.46E-01
CG7554-RA 	comm2 	0.32	3.50E-02	-0.52	4.40E-02	-0.33	5.37E-01
CG1618-RA 	comt 	-0.58	5.00E-03	0.3	2.90E-02	-0.26	4.57E-01
CG9446-RA 	coro 	-0.67	4.00E-02	0.44	1.63E-01	0.03	9.70E-01
CG11567-RA 	Cpr 	-0.93	4.80E-02	0.5	6.40E-02	-0.31	7.35E-01
CG31876-RA 	Cpr30F 	-0.47	1.20E-02	-0.65	4.50E-02	-0.48	1.31E-01
CG9077-RA 	Cpr47Ec 	-0.75	8.00E-03	-1.12	9.00E-03	-0.99	1.00E-02
CG9070-RA 	Cpr47Eg 	-0.61	1.66E-01	-0.35	6.11E-01	-0.85	9.00E-03
CG8634-RA 	Cpr65Ec 	0.12	6.78E-01	0.68	2.50E-02	1.3	4.99E-01
CG3672-RA 	Cpr67B 	-0.33	1.14E-01	-0.43	2.91E-01	-0.57	8.00E-03
CG18348-RA 	Cpr67Fb 	-1.27	6.00E-03	-0.92	4.00E-02	-0.94	7.80E-02
CG32027-RA 	CR32027 	-0.5	4.50E-02	0.28	2.81E-01	-0.04	9.36E-01
CR33318-RA 	CR33318 	-0.61	1.40E-02	-0.22	3.77E-01	-0.36	1.10E-02
CR33328-RA 	CR33328 	0.69	6.00E-03	0.06	7.22E-01	0.13	7.75E-01
CG12737-RA 	Crag 	-1.17	1.70E-02	0.53	1.68E-01	-0.13	8.79E-01
CG2714-RB 	crm 	-0.77	1.53E-01	0.58	9.00E-03	-0.07	9.44E-01
CG3889-RA 	CSN1b 	-0.57	5.80E-02	0.55	3.10E-02	-0.09	8.87E-01
CG8725-RA 	CSN4 	-0.57	1.20E-02	0.19	1.62E-01	-0.22	6.67E-01
CG6932-RA 	CSN6 	-0.78	2.60E-02	0.42	1.82E-01	-0.47	4.60E-01
CG3954-RB 	csw 	-1.1	2.50E-02	0.69	1.43E-01	-0.36	6.61E-01
CG33122-RA 	cutlet 	0.06	2.81E-01	-0.61	9.00E-03	-0.44	6.40E-02
CG9096-RC 	CycD 	-0.78	3.20E-02	0.59	5.10E-02	-0.03	9.64E-01
CG6292-RA 	CycT 	0.55	1.70E-02	-0.24	3.27E-01	-0.24	6.51E-01
CG6081-RA 	Cyp28d2 	-0.8	3.00E-02	-0.85	1.50E-02	-0.48	3.83E-01
CG2060-RA 	Cyp4e2 	-0.47	8.20E-02	0.66	2.00E-03	0.14	8.02E-01
CG1944-RA 	Cyp4p2 	-1.42	9.00E-03	-1.86	5.00E-03	-1.6	4.40E-02
CG10241-RA 	Cyp6a17 	0.49	7.60E-02	0.83	1.40E-02	0.76	1.40E-02
CG10240-RA 	Cyp6a22 	-0.77	7.00E-03	0.49	1.81E-01	0.36	6.49E-01
CG1829-RA 	Cyp6v1 	-0.64	1.90E-02	0.64	1.08E-01	0.23	7.84E-01
CG5893-RA 	D 	1.94	6.00E-03	1.1	2.00E-03	1.12	2.74E-01
CG2682-RA 	d4 	-0.52	4.30E-02	0.39	2.75E-01	0.1	8.34E-01
CG6157-RA 	dah 	-0.88	2.30E-02	0.32	4.54E-01	0.07	9.41E-01
CG2048-RB 	dco 	-0.59	2.00E-03	0.37	2.71E-01	-0.05	9.28E-01
CG6493-RA 	Dcr-2 	-0.5	1.10E-02	0.43	1.19E-01	-0.1	8.25E-01
CG4665-RA 	Dhpr 	-0.01	9.69E-01	-0.67	4.50E-02	-0.61	1.54E-01
CG8790-RB 	Dic1 	-0.63	4.60E-02	0.31	4.50E-02	-0.38	4.45E-01
CG17686-RA 	DIP1 	-0.16	4.62E-01	-0.54	3.60E-02	-0.58	1.97E-01
CG3619-RA 	Dl 	0.54	3.00E-03	-0.35	3.77E-01	-0.12	8.57E-01
CG5560-RA 	dob 	-0.89	2.20E-02	0.48	1.78E-01	-0.23	8.13E-01
CG1044-RA 	dos 	0.13	3.02E-01	-0.51	1.50E-02	-0.1	6.13E-01
CG33196-RB 	dp 	0.6	2.00E-03	0.29	1.71E-01	0.07	9.08E-01
CG8357-RA 	Drep-1 	-0.14	2.84E-01	0.53	2.60E-02	0.46	3.65E-01
CG10812-RA 	dro5 	-0.8	4.50E-02	-0.51	2.65E-01	-1.14	8.70E-02
CG17800-RE 	Dscam 	0.32	1.07E-01	-0.55	3.00E-02	-0.37	4.98E-01
CG18361-RA 	dsh 	-0.57	2.90E-02	0.39	2.62E-01	-0.06	9.34E-01
CG8529-RA 	Dyb 	0.23	2.19E-01	-0.53	2.80E-02	-0.07	7.99E-01
CG31175-RA 	Dys 	-0.82	1.20E-02	0.44	2.22E-01	0.16	8.14E-01
CG32346-RA 	E(bx) 	0.65	2.00E-03	0.02	9.25E-01	0.28	4.96E-01
CG6376-RA 	E2f 	0.51	1.60E-02	0.15	4.82E-01	-0.01	9.22E-01
CG4920-RA 	ea 	-1.01	3.30E-02	0.57	1.60E-02	-0.23	8.04E-01
CG8598-RA 	eco 	0.3	1.80E-01	-0.73	3.90E-02	-0.1	7.50E-01
CG12676-RA 	ed 	0.52	4.30E-02	0.03	8.84E-01	0.31	3.87E-01
CG15085-RA 	edl 	0.5	2.10E-02	-0.54	1.79E-01	-0.35	5.59E-01
CG6542-RA 	EDTP 	-1.23	9.00E-03	0.67	1.58E-01	-0.37	5.92E-01
CG4912-RB 	eEF1delta 	-0.64	3.30E-02	0.46	1.54E-01	-0.43	4.45E-01
CG10847-RA 	enc 	-0.7	9.10E-02	0.56	2.00E-03	-0.3	6.87E-01
CG9834-RA 	endoB 	-0.52	2.00E-03	0.61	1.61E-01	0.12	8.36E-01
CG1862-RA 	Ephrin 	-0.35	8.20E-02	0.65	4.10E-02	0.25	5.96E-01
CG18681-RA 	epsilonTry 	-1.65	3.00E-03	-2.12	1.00E-03	-1.94	2.30E-02
CG8983-RA 	ERp60 	-0.83	6.00E-03	0.59	9.00E-02	-0.04	9.58E-01
CG5899-RA 	Etl1 	-0.57	2.00E-03	-0.59	4.50E-02	-1	6.80E-02
CG14993-RA 	Faa 	1.49	6.00E-03	1.36	1.50E-02	1.27	1.11E-01
CG10372-RA 	Faf 	-0.57	4.90E-02	0.4	1.99E-01	0	9.98E-01
CG9670-RA 	fal 	-1.27	1.60E-02	0.6	1.14E-01	-0.3	7.20E-01
CG7400-RB 	Fatp 	0.54	9.00E-03	0.32	2.17E-01	0.49	2.59E-01
CG6544-RC 	fau 	-0.05	8.78E-01	-0.19	3.82E-01	-0.55	2.60E-02
CG5725-RB 	fbl 	-0.52	7.00E-03	0.36	2.29E-01	-0.09	8.26E-01
CG5725-RA 	fbl 	-0.55	6.00E-03	0.34	2.50E-01	-0.07	8.74E-01
CG9144-RA 	Fbw5 	-0.56	3.20E-02	0.33	2.11E-01	-0.06	9.08E-01
CG32030-RA 	Fhos 	-1.12	2.70E-02	0.67	1.05E-01	-0.19	8.00E-01
CG15825-RB 	fon 	-0.84	1.91E-01	-0.67	3.06E-01	-1.29	3.30E-02
CG9434-RA 	Fst 	-0.9	3.70E-02	-1.15	3.60E-02	-1.01	1.04E-01
CG4059-RA 	ftz-f1 	-1.08	3.90E-02	0.65	5.30E-02	-0.18	8.54E-01
CG6551-RA 	fu 	-0.63	3.00E-02	0.39	1.46E-01	-0.19	7.56E-01
CG9233-RA 	fu2 	-0.59	4.80E-02	0.47	1.29E-01	-0.02	9.69E-01
CG18734-RG 	Fur2 	-1.39	1.80E-02	0.63	1.48E-01	-0.37	7.30E-01
CG6549-RC 	fws 	-0.57	1.20E-02	0.32	3.68E-01	0.07	8.84E-01
CG16785-RA 	fz3 	0.53	8.00E-03	-0.1	5.69E-01	0.22	5.70E-01
CG2204-RC 	G-oalpha47A 	-1.05	3.00E-02	0.66	9.10E-02	0.03	9.33E-01
CG5978-RA 	GAPsec 	-0.6	8.00E-03	0.34	3.27E-01	0.15	7.98E-01
CG5320-RA 	Gdh 	-0.92	1.90E-02	0.41	2.44E-01	-0.14	8.71E-01
CG3002-RB 	Gga 	-1.21	1.02E-01	0.88	2.60E-02	-0.08	9.46E-01
CG6975-RA 	gig 	-0.5	4.70E-02	0.44	2.76E-01	-0.06	9.00E-01
CG32775-RA 	GlcAT-I 	-0.66	2.10E-02	0.49	1.94E-01	0.03	9.71E-01
CG6575-RA 	glec 	0.6	4.20E-02	0.11	6.72E-01	-0.01	9.84E-01
CG9734-RA 	glob1 	-0.95	2.30E-02	0.54	2.09E-01	-0.18	8.16E-01
CG12418-RA 	Glut4EF 	0.98	1.50E-02	-0.07	8.54E-01	0.07	9.20E-01
CG9480-RB 	Glycogenin 	-0.71	8.00E-03	0.36	2.23E-01	-0.14	7.68E-01
CG7254-RA 	GlyP 	-0.89	6.90E-02	0.61	3.80E-02	0.15	8.78E-01
CG11061-RA 	GM130 	-0.54	7.00E-03	0.56	8.90E-02	0.12	8.27E-01
CG7700-RA 	Gos28 	-0.46	2.89E-01	0.51	3.40E-02	0.09	9.11E-01
CG8430-RA 	Got1 	-0.77	4.00E-02	0.48	1.57E-01	-0.01	9.90E-01
CG8256-RA 	Gpo-1 	-1.16	3.00E-03	-1.78	0.00E+00	-1.55	1.40E-02
CG10272-RB 	gpp 	0.75	1.20E-02	0.05	7.19E-01	0.25	6.07E-01
CG40129-RA 	Gprk1 	-0.64	5.00E-03	0.53	7.90E-02	0.19	7.77E-01
CG17998-RA 	Gprk2 	-0.54	6.00E-03	0.35	2.37E-01	-0.04	9.46E-01
CG15371-RA 	Gr8a 	-0.53	1.40E-02	-0.68	5.00E-03	-0.56	1.10E-02
CG31173-RA 	Gr93c 	0.62	3.20E-02	0.25	7.10E-02	0.42	1.32E-01
CG8948-RC 	Graf 	-0.5	4.50E-02	0.45	2.57E-01	0.15	7.26E-01
CG2944-RB 	gus 	-1.07	1.20E-02	0.52	1.64E-01	-0.31	7.10E-01
CG31992-RD 	gw 	-0.5	1.90E-02	0.43	2.15E-01	0.13	7.94E-01
CG5460-RB 	H 	-0.59	2.42E-01	0.57	4.80E-02	0.02	9.86E-01
CG9786-RA 	hb 	0.33	1.63E-01	0.13	5.45E-01	0.56	3.60E-02
CG5876-RA 	heix 	-0.56	2.90E-02	0.46	1.59E-01	-0.06	8.68E-01
CG10971-RA 	Hip1 	-0.65	2.70E-02	0.36	7.00E-03	-0.32	5.27E-01
CG17090-RB 	hipk 	0.1	4.77E-01	0.51	3.00E-02	0.46	1.17E-01
CG9768-RA 	hkb 	0.35	2.10E-02	-0.84	2.70E-02	-0.29	6.15E-01
CG1619-RB 	Hmr 	-0.66	4.80E-02	0.33	2.80E-02	-0.03	9.60E-01
CG12787-RA 	hoe1 	-1.26	5.10E-02	0.78	3.60E-02	-0.16	8.85E-01
CG1594-RA 	hop 	-0.54	2.20E-02	0.27	9.50E-02	-0.16	7.98E-01
CG7041-RA 	HP1b 	-0.53	1.50E-02	0.36	3.87E-01	-0.27	5.87E-01
CG1242-RA 	Hsp83 	-0.22	4.89E-01	-0.78	1.24E-01	-0.62	2.00E-02
CR31400-RB 	Hsromega 	0.72	1.20E-02	-0.35	2.89E-01	-0.04	9.28E-01
CG10574-RA 	I-2 	-0.57	2.00E-02	0.39	3.20E-01	-0.04	9.50E-01
CG9078-RA 	ifc 	-0.7	2.00E-03	0.5	2.90E-01	-0.22	6.64E-01
CG10504-RA 	Ilk 	-0.63	1.10E-02	0.51	9.80E-02	0.2	7.24E-01
CG7537-RB 	inx5 	-0.12	2.65E-01	-0.59	2.20E-02	-0.45	2.00E-01
CG5277-RA 	Ip259 	-0.43	1.07E-01	-0.05	8.26E-01	-0.56	9.00E-03
CR33471-RA 	Ir48a 	-0.02	9.08E-01	-0.55	7.00E-03	-0.26	4.75E-01
CG14487-RA 	Ir54a 	-0.01	9.91E-01	0.52	3.00E-03	0.55	1.67E-01
CG4583-RA 	Ire1 	-0.52	4.00E-02	0.18	5.15E-01	0.07	9.18E-01
CG6342-RA 	Irp-1B 	-0.79	4.30E-02	0.61	1.01E-01	-0.25	7.58E-01
CG10978-RA 	jagn 	-0.56	1.60E-02	0.49	2.36E-01	-0.3	4.70E-01
CG15101-RA 	Jheh1 	-0.66	3.70E-02	0.4	2.43E-01	-0.19	5.93E-01
CG8869-RA 	Jon25Bii 	-1.55	2.00E-03	-2.18	0.00E+00	-2.05	2.60E-02
CG8871-RA 	Jon25Biii 	-1.97	3.00E-03	-2.41	2.00E-03	-1.92	7.90E-02
CG10475-RA 	Jon65Ai 	-1.62	3.00E-03	-1.42	8.10E-02	-1.82	7.00E-03
CG6580-RA 	Jon65Aii 	-0.72	3.30E-02	-1.05	1.00E-03	-1.15	1.00E-02
CG6483-RA 	Jon65Aiii 	-1.45	3.00E-03	-1.39	5.90E-02	-1.41	4.10E-02
CG6467-RA 	Jon65Aiv 	-2.24	1.40E-02	-2.35	4.10E-02	-1.88	2.13E-01
CG7118-RA 	Jon66Ci 	-0.72	4.70E-02	-1.28	6.00E-03	-1.32	1.03E-01
CG6298-RA 	Jon74E 	-1.04	4.00E-03	-1.33	0.00E+00	-1.25	2.00E-03
CG31362-RA 	Jon99Ciii 	-1.04	1.70E-02	-1.3	2.00E-03	-1.34	1.33E-01
CG18030-RA 	Jon99Fi 	-1.91	2.00E-03	-2.31	3.00E-03	-1.75	4.60E-02
CG2229-RA 	Jon99Fii 	-0.71	9.50E-02	-1.01	3.00E-03	-0.69	4.50E-01
CG31363-RE 	Jupiter 	-0.36	4.40E-02	0.11	6.07E-01	-0.53	3.40E-02
CG4977-RA 	kek2 	0.51	2.10E-02	0.37	9.00E-03	0.32	4.50E-02
CG5300-RA 	Klp31E 	-0.5	3.00E-03	0.35	2.83E-01	-0.06	8.45E-01
CG1994-RA 	l(1)G0020 	0.15	5.71E-01	-0.5	4.60E-02	-0.54	4.07E-01
CG14616-RC 	l(1)G0196 	-0.81	1.39E-01	0.63	1.70E-02	0.14	8.81E-01
CG32697-RA 	l(1)G0232 	-0.95	2.40E-02	0.5	2.04E-01	-0.25	7.75E-01
CG2221-RA 	l(1)G0289 	-0.66	3.50E-02	0.41	1.83E-01	-0.1	8.73E-01
CG6105-RA 	l(2)06225 	-0.52	3.80E-02	0.14	6.20E-01	0.32	5.81E-01
CG3688-RA 	l(2)35Bd 	-0.61	9.00E-03	0.38	2.56E-01	0.02	9.70E-01
CG3082-RC 	l(2)k09913 	-0.7	1.00E-03	0.18	4.19E-01	-0.31	6.00E-01
CG7085-RA 	l(2)s5379 	-0.75	1.40E-02	0.5	2.33E-01	-0.35	4.81E-01
CG7129-RA 	l(3)05822 	-0.54	3.30E-02	0.4	1.94E-01	-0.1	8.49E-01
CG31364-RA 	l(3)neo38 	0.55	1.70E-02	-0.28	3.69E-01	-0.23	7.47E-01
CG10255-RA 	Lap1 	-0.69	1.60E-02	0.5	2.41E-01	-0.22	6.88E-01
CG6955-RA 	Lcp65Ad 	-0.34	6.20E-02	-0.6	1.10E-02	-0.6	1.70E-02
CG10529-RA 	Lcp65Ae 	-1.9	1.58E-01	-1.28	3.98E-01	-3	2.40E-02
CG2041-RA 	lgs 	-0.57	2.80E-02	0.42	1.55E-01	0.07	8.60E-01
CG12244-RA 	lic 	-0.88	1.23E-01	0.71	4.60E-02	0	9.97E-01
CG1848-RC 	LIMK1 	-0.51	4.60E-02	0.48	1.54E-01	-0.28	5.78E-01
CG1877-RC 	lin19 	-0.73	3.30E-02	0.38	2.51E-01	-0.07	9.29E-01
CG6113-RA 	Lip4 	0.53	4.00E-03	0.01	9.72E-01	0.39	3.49E-01
CG10743-RB 	Liprin-beta 	-0.64	2.60E-02	0.48	2.27E-01	-0.13	7.81E-01
CG17342-RA 	Lk6 	-0.5	5.00E-03	0.09	8.08E-01	-0.42	2.46E-01
CG10626-RA 	Lkr 	0.53	1.40E-02	0.1	3.53E-01	0.62	2.00E-02
CG12052-RX 	lola 	-0.84	2.60E-02	0.6	1.34E-01	0.1	9.07E-01
CG31092-RA 	LpR2 	-0.71	7.00E-02	0.73	4.80E-02	0.16	8.77E-01
CG8024-RA 	ltd 	-1.27	3.80E-02	0.73	3.50E-02	-0.36	7.17E-01
CG1179-RA 	LysB 	-0.45	8.90E-02	-0.87	3.50E-02	-0.56	3.11E-01
CG1165-RA 	LysS 	-1.09	7.00E-03	-1.35	9.00E-03	-1.18	1.00E-01
CG6099-RA 	m4 	0.2	2.84E-01	-0.51	4.60E-02	-0.54	4.25E-01
CG12399-RA 	Mad 	-0.96	2.30E-02	0.57	9.00E-02	-0.03	9.69E-01
CG17498-RA 	mad2 	-0.6	9.00E-03	0.4	2.37E-01	-0.33	4.89E-01
CG11254-RC 	mael 	-0.76	4.70E-02	0.58	1.61E-01	-0.07	9.48E-01
CG30388-RA 	Magi 	-0.68	3.30E-02	0.14	4.82E-01	-0.45	1.31E-01
CG1692-RA 	mal 	-0.82	9.00E-03	0.43	1.67E-01	-0.09	8.98E-01
CG32606-RA 	mamo 	0.27	3.31E-01	0.65	9.00E-03	0.35	4.30E-01
CG3167-RA 	MAN1 	-0.89	2.70E-02	0.44	8.40E-02	-0.33	6.90E-01
CG1483-RB 	Map205 	-0.5	2.60E-02	0.34	2.01E-01	-0.22	5.92E-01
CG7614-RA 	Mat1 	0.09	6.26E-01	-0.54	4.10E-02	-0.5	1.30E-01
CG12785-RA 	Mat89Ba 	-0.58	2.60E-02	0.29	3.21E-01	-0.07	8.74E-01
CG5362-RA 	Mdh1 	-1.18	1.23E-01	0.78	3.90E-02	-0.24	8.44E-01
CG31991-RB 	mdy 	-0.22	2.80E-02	0.56	1.60E-02	0.24	3.30E-01
CG8609-RA 	MED4 	-0.57	3.50E-02	0.32	1.75E-01	-0.17	7.83E-01
CG4780-RA 	membrin 	0.09	7.06E-01	-0.57	4.20E-02	-0.09	3.20E-01
CG3359-RD 	mfas 	0.26	1.82E-01	-0.78	1.60E-02	-0.77	2.37E-01
CG17927-RK 	Mhc 	-0.44	4.92E-01	-0.11	8.54E-01	-0.97	3.60E-02
CG10390-RA 	mia 	-0.02	7.63E-01	-0.59	3.00E-02	-0.64	2.53E-01
CG17492-RA 	mib2 	-0.5	1.60E-02	0.27	4.95E-01	0.1	8.48E-01
CG6634-RA 	mid 	-0.24	3.37E-01	-0.78	2.50E-02	-0.2	5.69E-01
CG1221-RA 	miple 	0.83	3.10E-02	0.28	1.45E-01	0.51	2.36E-01
CG10601-RB 	mirr 	0.64	6.00E-03	-0.4	1.48E-01	-0.19	7.34E-01
CG7184-RA 	Mkrn1 	-0.94	3.00E-03	0.47	1.86E-01	-0.4	4.73E-01
CG13778-RA 	Mnn1 	-0.65	3.10E-02	0.47	1.29E-01	-0.02	9.71E-01
CG13316-RB 	Mnt 	-0.53	3.80E-02	0.37	1.95E-01	-0.02	9.67E-01
CG3403-RA 	Mob4 	-0.06	5.07E-01	-0.69	2.50E-02	-0.64	3.18E-01
CG32491-RM 	mod(mdg4) 	-0.71	2.00E-02	0.37	1.02E-01	-0.13	8.30E-01
CG9311-RA 	mop 	-0.93	3.10E-02	0.52	1.34E-01	-0.29	6.63E-01
CG8448-RC 	mrj 	-0.78	2.00E-02	0.53	7.80E-02	-0.04	9.64E-01
CG6214-RO 	MRP 	-0.52	1.30E-02	0.22	1.58E-01	-0.08	8.18E-01
CG7494-RA 	mRpL1 	-0.53	2.30E-02	0.32	9.40E-02	-0.12	8.26E-01
CG7038-RA 	mRpL30 	-0.23	1.77E-01	-0.02	9.00E-01	-0.58	3.00E-03
CG6547-RA 	mRpL37 	0.57	4.50E-02	-0.29	2.73E-01	-0.02	9.22E-01
CG8470-RA 	mRpS30 	-0.64	1.90E-02	0.44	3.10E-01	-0.12	8.21E-01
CG13037-RA 	mRpS34 	0.16	5.38E-01	-0.68	3.10E-02	-0.4	3.82E-01
CG8631-RA 	msl-3 	-0.62	4.40E-02	0.19	3.75E-01	0.3	6.48E-01
CG11993-RA 	Mst85C 	-0.7	1.80E-02	0.39	1.51E-01	-0.2	6.96E-01
CG5588-RA 	Mtl 	-0.79	1.30E-02	0.55	2.10E-02	-0.14	7.97E-01
CG8274-RA 	Mtor 	-0.53	3.70E-02	0.21	5.14E-01	-0.09	8.07E-01
CG18124-RA 	mTTF 	-0.92	2.50E-02	0.14	2.26E-01	-0.57	3.96E-01
CG32656-RA 	Muc11A 	-0.58	3.70E-02	-0.8	9.00E-03	-0.39	3.00E-03
CG12047-RB 	mud 	-0.88	2.40E-02	0.54	1.58E-01	-0.1	9.08E-01
CG8811-RB 	muskelin 	-1.16	3.00E-02	0.61	1.70E-01	-0.23	7.98E-01
CG9155-RC 	Myo61F 	2.26	1.00E-03	2.72	0.00E+00	0.07	8.51E-01
CG1838-RA 	myoglianin 	-0.83	4.00E-03	0.61	2.45E-01	-0.19	7.22E-01
CG12414-RA 	nAcRalpha-80B 	-1	5.00E-03	0.68	1.96E-01	-0.04	9.59E-01
CG8091-RA 	Nc 	-1.1	6.80E-02	0.58	4.70E-02	-0.24	8.18E-01
CG7641-RA 	Nca 	-0.59	1.20E-02	0.46	2.62E-01	-0.1	8.32E-01
CG10722-RA 	nesd 	0.12	6.54E-01	-0.58	4.90E-02	-0.43	5.48E-01
CG11614-RA 	nkd 	-0.04	8.50E-01	-0.81	1.30E-02	-0.89	2.83E-01
CG2863-RA 	Nle 	0.11	7.60E-02	-0.55	1.90E-02	-0.47	4.15E-01
CG5395-RA 	nmd 	-0.91	1.70E-02	0.51	6.30E-02	-0.28	6.88E-01
CG32077-RA 	nol 	-0.75	1.60E-02	-1.26	3.00E-03	-0.99	2.00E-02
CG10328-RA 	nonA-l 	-0.54	2.60E-02	0.46	2.30E-01	-0.15	7.40E-01
CG7291-RA 	Npc2a 	-0.89	1.09E-01	0.74	5.00E-03	-0.27	7.48E-01
CG15361-RA 	Nplp4 	-1.39	1.00E-02	-1.68	3.00E-03	-1.61	1.80E-02
CG9258-RA 	nrv1 	-0.66	5.00E-02	0.68	4.00E-03	0.14	8.26E-01
CG9320-RA 	ns4 	-0.68	2.80E-02	0.6	1.21E-01	-0.27	5.68E-01
CG8104-RA 	nudE 	-0.6	2.90E-02	0.57	2.21E-01	-0.18	7.49E-01
CG32140-RA 	nuf 	-0.34	4.96E-01	0.52	4.00E-02	0.17	2.40E-02
CG4118-RA 	nxf2 	-0.68	2.80E-02	0.4	1.51E-01	-0.14	8.16E-01
CG11430-RA 	olf186-F 	-0.28	9.90E-02	-0.81	2.60E-02	-0.83	1.17E-01
CG3029-RA 	or 	-0.3	2.64E-01	0.51	3.50E-02	0.25	7.04E-01
CG14360-RA 	Or88a 	0.26	1.30E-01	-0.03	7.40E-01	0.51	4.50E-02
CG1157-RA 	Osi15 	-1.27	5.10E-02	-1.49	1.80E-02	-0.97	2.59E-01
CG1169-RA 	Osi18 	-0.58	5.80E-02	-1.17	0.00E+00	0.12	8.64E-01
CG15592-RA 	Osi9 	-0.82	1.21E-01	-0.91	9.00E-03	-0.39	3.81E-01
CG12743-RA 	otu 	-0.16	7.77E-01	0.58	1.50E-02	0.47	6.24E-01
CG32300-RB 	oxt 	-0.6	2.70E-02	0.6	1.04E-01	0.05	9.50E-01
CG33336-RA 	p53 	-0.64	7.00E-03	0.19	2.34E-01	-0.21	6.46E-01
CG10295-RA 	Pak 	-0.58	1.00E-02	0.45	1.81E-01	0.08	8.92E-01
CG2864-RA 	Parg 	-0.99	1.80E-02	0.55	1.47E-01	-0.15	8.66E-01
CG33130-RC 	Patronin 	-0.7	4.90E-02	0.35	3.45E-01	-0.5	4.90E-02
CG31794-RD 	Pax 	-0.91	2.60E-02	0.49	8.50E-02	-0.11	8.76E-01
CG31794-RA 	Pax 	-0.86	4.00E-03	0.52	1.08E-01	0.06	9.25E-01
CG2702-RA 	Pbp95 	-0.61	3.40E-02	0.51	9.30E-02	-0.02	9.74E-01
CG8808-RA 	Pdk 	-1.22	4.80E-02	0.69	1.37E-01	-0.07	9.50E-01
CG17888-RC 	Pdp1 	0.57	2.10E-02	0.43	7.20E-02	0.19	3.00E-03
CG2087-RA 	PEK 	-1.06	2.80E-02	0.5	6.80E-02	-0.17	8.53E-01
CG31893-RA 	Peritrophin-15b 	-0.38	4.80E-02	-0.61	6.00E-03	-0.29	4.60E-02
CG3947-RA 	pex16 	-0.54	3.80E-02	0.26	3.41E-01	-0.41	4.04E-01
CG9493-RA 	Pez 	-0.76	2.20E-02	0.4	1.89E-01	0.02	9.81E-01
CG15812-RA 	pfk 	-0.53	4.40E-02	0.18	4.61E-01	0.09	8.75E-01
CG2103-RB 	pgant6 	0.52	2.80E-02	-0.27	3.88E-01	-0.07	8.82E-01
CG9681-RA 	PGRP-SB1 	0.76	1.00E-03	-0.1	3.83E-01	-0.13	6.38E-01
CG3445-RA 	phol 	0.14	2.37E-01	-0.73	3.70E-02	-0.2	4.97E-01
CG11205-RB 	phr 	-0.32	5.50E-02	-1.15	2.20E-02	-0.91	1.61E-01
CG3268-RA 	phtf 	-0.61	1.90E-02	0.42	2.15E-01	-0.23	6.18E-01
CG5052-RA 	pim 	-0.76	3.00E-02	0.48	2.86E-01	-0.09	9.13E-01
CG7001-RA 	Pk17E 	-0.6	2.50E-02	0.46	1.73E-01	0.02	9.68E-01
CG8073-RA 	Pmm45A 	-0.69	4.50E-02	0.25	5.24E-01	-0.46	2.55E-01
CR31696-RA 	pncr003:2L 	-0.69	4.10E-02	-0.42	4.38E-01	-0.9	6.20E-02
CG5629-RA 	Ppcs 	-0.63	2.60E-02	0.54	9.50E-02	0.32	5.92E-01
CG8402-RA 	PpD3 	-0.66	1.01E-01	0.64	2.50E-02	-0.11	8.86E-01
CG7577-RA 	ppk20 	0.23	6.60E-02	3.62	1.00E-03	0.26	3.92E-01
CG5796-RA 	Ppox 	-0.79	2.60E-02	0.46	1.93E-01	-0.18	7.98E-01
CG4993-RB 	PRL-1 	-0.67	2.30E-02	0.8	1.78E-01	-0.19	7.48E-01
CG18495-RB 	Prosalpha1 	-0.61	2.90E-02	0.2	5.48E-01	-0.46	2.27E-01
CG3329-RA 	Prosbeta2 	-0.53	9.50E-02	0.52	2.00E-03	-0.1	8.27E-01
CG11981-RA 	Prosbeta3 	-0.91	2.10E-02	0.58	6.30E-02	-0.32	5.83E-01
CG8144-RC 	ps 	0.5	1.10E-02	0.17	6.28E-01	-0.08	9.19E-01
CG8588-RB 	pst 	-0.58	3.20E-02	0.4	8.00E-02	0.05	9.28E-01
CG9755-RC 	pum 	-0.96	2.70E-02	0.82	1.29E-01	-0.26	7.73E-01
CG11518-RA 	pygo 	-0.58	2.20E-02	0.52	1.72E-01	0.04	9.57E-01
CG8593-RA 	qm 	-0.82	3.20E-02	0.69	2.00E-02	0.34	7.63E-01
CG3593-RA 	r-l 	-0.57	4.30E-02	0.31	1.30E-02	-0.29	6.41E-01
CG7138-RA 	r2d2 	-0.64	8.00E-03	0.39	3.24E-01	0.03	9.51E-01
CG17060-RA 	Rab10 	-0.66	2.10E-02	0.32	4.13E-01	-0.33	6.21E-01
CG9575-RA 	Rab35 	-0.83	1.80E-02	0.46	1.51E-01	-0.1	8.99E-01
CG8287-RA 	Rab8 	-0.8	3.80E-02	0.58	1.87E-01	-0.25	7.08E-01
CG1836-RB 	Rad23 	-0.6	3.50E-02	0.48	1.95E-01	-0.23	6.90E-01
CG12234-RA 	Ranbp21 	-0.61	1.20E-02	0.38	3.30E-02	-0.07	9.09E-01
CG4656-RA 	Rassf 	-0.76	3.50E-02	0.49	2.09E-01	0.11	8.87E-01
CG5053-RA 	RASSF8 	-0.81	4.00E-02	0.49	2.36E-01	-0.15	7.44E-01
CG8233-RB 	Rcd1 	-0.61	1.10E-02	0.44	8.70E-02	-0.03	9.58E-01
CG17818-RA 	rdgBbeta 	-0.7	1.00E-02	0.5	1.42E-01	-0.26	6.15E-01
CG12537-RA 	rdx 	0.53	1.00E-02	-0.3	9.90E-02	-0.03	9.35E-01
CG7487-RA 	RecQ4 	0.68	1.80E-02	-0.13	5.77E-01	0.08	8.22E-01
CG10360-RA 	ref(2)P	-0.97	1.50E-02	0.45	1.43E-01	-0.27	7.02E-01
CG1803-RB 	regucalcin 	-0.62	1.07E-01	-0.58	9.00E-03	-0.31	4.75E-01
CG6258-RA 	RfC38 	-0.53	4.00E-03	0.25	3.45E-01	0	9.96E-01
CG7361-RA 	RFeSP 	-0.26	3.21E-01	2.61	1.00E-03	0	9.99E-01
CG7481-RA 	RhoGAP18B 	-0.97	3.80E-02	0.53	6.50E-02	-0.37	6.92E-01
CG3208-RB 	RhoGAP5A 	-0.96	1.30E-02	0.57	1.43E-01	-0.09	8.81E-01
CG32555-RC 	RhoGAPp190 	0.51	1.70E-02	-0.37	1.77E-01	-0.23	6.35E-01
CG7823-RA 	RhoGDI 	-0.57	1.50E-02	0.52	1.15E-01	-0.26	5.72E-01
CG1225-RA 	RhoGEF3 	0.77	7.00E-03	-0.35	3.74E-01	-0.13	8.16E-01
CG30149-RB 	rig 	-0.8	0.00E+00	0.45	2.47E-01	-0.02	9.73E-01
CG12559-RD 	rl 	-1.23	1.20E-02	0.6	1.33E-01	-0.35	6.18E-01
CG8014-RA 	Rme-8 	-0.73	2.10E-02	0.37	2.53E-01	-0.16	8.04E-01
CG1058-RA 	rpk 	-0.54	8.00E-03	0.33	2.11E-01	-0.08	8.81E-01
CG4759-RA 	RpL27 	-0.59	6.00E-03	0.11	7.01E-01	-0.41	1.51E-01
CG5760-RA 	rtet 	-0.89	7.00E-03	0.49	1.27E-01	-0.19	8.01E-01
CG8988-RA 	S2P 	-1.04	3.80E-02	0.63	1.08E-01	-0.16	8.87E-01
CG6995-RA 	Saf-B 	-0.56	8.00E-03	0.19	5.98E-01	-0.07	8.74E-01
CG5029-RA 	SamDC 	-0.79	1.90E-02	0.53	1.32E-01	-0.24	7.22E-01
CG15524-RA 	sas-6 	-0.09	1.15E-01	-0.51	3.40E-02	-0.69	2.00E-01
CG17579-RA 	sca 	0.6	1.30E-02	-0.26	2.66E-01	-0.55	4.86E-01
CG9195-RA 	Scamp 	-0.39	1.99E-01	0.63	4.80E-02	0.04	9.57E-01
CG3766-RA 	scat 	0.16	2.83E-01	-0.52	4.40E-02	-0.29	4.39E-01
CG3273-RA 	sced 	-0.85	1.40E-02	0.5	1.58E-01	-0.04	9.62E-01
CG7851-RA 	Scgalpha 	-0.33	1.34E-01	-0.68	1.80E-02	-0.68	1.91E-01
CG32654-RC 	Sec16 	-0.52	7.00E-03	0.55	9.20E-02	-0.21	6.57E-01
CG6584-RB 	SelR 	-0.72	1.90E-01	0.52	2.60E-02	0.02	9.87E-01
CG5661-RA 	Sema-5c 	0.58	7.00E-03	-0.12	1.22E-01	0.2	4.75E-01
CG9617-RA 	Sgt1 	-0.58	4.10E-02	0.36	2.07E-01	0.15	8.57E-01
CG10939-RA 	Sip1 	-0.54	1.40E-02	0.4	1.38E-01	-0.23	5.33E-01
CG11305-RA 	Sirt7 	-0.63	3.10E-02	0.5	2.63E-01	-0.32	4.63E-01
CG3871-RA 	Six4 	0.54	3.20E-02	-0.49	1.10E-01	-0.14	7.69E-01
CG1417-RC 	slgA 	-0.27	1.34E-01	0.51	1.30E-02	-0.11	7.79E-01
CG9218-RA 	sm 	0.81	4.00E-03	0.02	9.44E-01	0.08	8.60E-01
CG5263-RA 	smg 	-1.62	4.20E-02	0.76	1.03E-01	-0.52	6.70E-01
CG9474-RA 	Snap24 	-0.75	1.10E-02	0.43	2.15E-01	-0.23	6.67E-01
CG17299-RA 	SNF4Agamma 	-0.92	1.40E-02	0.49	2.85E-01	-0.04	9.48E-01
CG7996-RA 	snk 	-0.17	5.83E-01	0.5	4.40E-02	0.22	7.29E-01
CG1903-RA 	sno 	0.58	4.60E-02	0.07	7.35E-01	0.28	4.08E-01
CR32162-RA 	snRNA:U12:73B 	0.36	3.18E-01	0.77	2.20E-02	0.62	1.86E-01
CG8282-RA 	Snx6 	-0.8	3.80E-02	0.72	1.77E-01	-0.19	7.94E-01
CG8978-RA 	Sop2 	-0.15	4.30E-01	-0.39	5.00E-02	-0.58	2.00E-02
CG18024-RA 	SoxN 	0.65	2.00E-03	-0.16	6.96E-01	-0.3	6.95E-01
CG15415-RA 	Spindly 	0.65	9.00E-03	-0.08	8.17E-01	-0.12	7.71E-01
CG16757-RA 	Spn 	-0.92	4.90E-02	0.58	1.11E-01	-0.05	9.55E-01
CG9456-RA 	Spn1 	-0.11	1.61E-01	-0.54	1.20E-02	-0.44	2.80E-02
CG18525-RA 	Spn5 	-0.83	3.50E-02	0.48	4.60E-02	-0.18	8.46E-01
CG6072-RA 	sra 	-0.96	2.50E-02	0.53	1.11E-01	-0.37	6.35E-01
CG8174-RA 	SRPK 	0.68	3.90E-02	-0.06	7.74E-01	0.05	9.24E-01
CG4817-RA 	Ssrp 	0.59	4.60E-02	-0.25	2.21E-01	0.17	6.49E-01
CG31641-RB 	stai 	-0.4	3.77E-01	0.64	8.00E-03	0.12	8.83E-01
CG4257-RC 	Stat92E 	-0.54	7.00E-03	0.45	1.85E-01	0.21	7.12E-01
CG9126-RB 	Stim 	-0.91	4.90E-02	0.59	1.76E-01	-0.31	6.92E-01
CG40293-RA 	Stlk 	-0.88	1.00E-02	0.63	2.35E-01	0.01	9.85E-01
CG1921-RC 	sty 	0.73	8.00E-03	-0.05	8.85E-01	0.03	9.66E-01
CG17149-RA 	Su(var)3-3 	-0.74	4.30E-02	0.49	1.61E-01	-0.19	6.98E-01
CG8599-RA 	Su(var)3-7 	-0.77	3.00E-02	0.41	6.80E-02	-0.09	9.12E-01
CG7869-RA 	SuUR 	-0.77	1.90E-02	0.27	3.91E-01	-0.17	7.58E-01
CG3429-RA 	swa 	-1.08	1.03E-01	0.81	4.30E-02	0.03	9.70E-01
CG33070-RA 	Sxl 	0.69	3.20E-02	-0.14	6.49E-01	0.37	2.92E-01
CG10808-RA 	synaptogyrin 	-0.08	6.28E-01	-0.43	6.00E-03	-0.5	4.50E-02
CG6515-RA 	Takr86C 	0.29	3.21E-01	0.55	7.20E-02	0.62	5.00E-03
CG6889-RA 	tara 	0.79	3.50E-02	-0.24	5.54E-01	-0.13	8.91E-01
CG8589-RA 	tej 	-0.78	1.30E-02	0.57	1.88E-01	-0.24	7.82E-01
CG10541-RA 	Tektin-C 	1.66	0.00E+00	-0.04	8.47E-01	0.88	2.51E-01
CG32659-RA 	Ten-a 	-0.1	4.35E-01	-0.53	1.30E-02	-0.76	2.08E-01
CG4217-RA 	TFAM 	-0.58	2.30E-02	0.6	2.65E-01	-0.27	6.09E-01
CG6538-RA 	TfIIFbeta 	-0.85	2.00E-02	0.44	1.47E-01	-0.23	7.57E-01
CG1981-RA 	Thd1 	-0.69	2.00E-02	0.66	8.60E-02	0	9.98E-01
CG5490-RA 	Tl 	-0.79	3.80E-02	0.49	2.09E-01	-0.06	9.21E-01
CG32782-RC 	tlk 	-0.57	4.60E-02	0.51	1.94E-01	-0.28	6.57E-01
CG4898-RE 	Tm1 	-0.73	4.60E-02	0.36	2.37E-01	-0.05	9.45E-01
CG6146-RA 	Top1 	-0.83	4.60E-02	0.51	2.35E-01	0.06	9.44E-01
CG15104-RA 	Topors 	-0.67	1.00E-02	0.66	1.66E-01	-0.04	9.35E-01
CG1389-RA 	tor 	-0.99	2.90E-02	0.81	1.33E-01	0.12	9.02E-01
CG10387-RA 	tos 	0.11	5.36E-01	-0.5	3.60E-02	-0.21	5.74E-01
CG10686-RA 	tral 	-0.74	6.00E-03	0.55	2.08E-01	-0.07	9.05E-01
CG17462-RA 	Trf4-2 	-1.25	2.60E-02	0.64	1.63E-01	-0.11	8.96E-01
CR30024-RA 	tRNA:SeC 	0.26	4.89E-01	0.83	1.60E-02	0.65	1.49E-01
CG6147-RA 	Tsc1 	-0.78	8.00E-03	0.48	2.51E-01	0.07	9.26E-01
CG12142-RA 	Tsp42Eg 	0.34	4.02E-01	0.59	3.30E-02	0.11	6.95E-01
CG4999-RC 	Tsp66E 	-1.2	2.70E-02	0.81	2.40E-02	-0.34	6.95E-01
CG6323-RB 	Tsp97E 	-0.57	3.90E-02	0.38	1.10E-01	-0.14	8.00E-01
CG7008-RA 	Tudor-SN 	-0.5	3.20E-02	0.27	1.40E-01	-0.29	4.92E-01
CG8253-RA 	tun 	-0.86	4.30E-02	0.63	8.30E-02	-0.23	7.72E-01
CG8986-RA 	TwdlBeta 	-0.59	6.80E-02	-0.81	2.60E-02	-0.75	1.76E-01
CG31080-RA 	TwdlH 	-0.88	5.00E-03	-1.14	3.00E-03	-1.15	7.90E-02
CG6460-RA 	TwdlK 	-0.95	8.00E-02	-0.71	5.01E-01	-1.26	4.80E-02
CG4060-RA 	TwdlW 	-0.56	4.50E-02	-0.67	1.49E-01	-0.32	5.95E-01
CG4965-RA 	twe 	-1.51	2.40E-02	0.76	1.75E-01	-0.36	6.97E-01
CG2257-RA 	Ubc-E2H 	-0.76	1.36E-01	0.93	3.70E-02	0.05	9.60E-01
CG5788-RA 	UbcD10 	-0.75	9.00E-03	0.36	2.97E-01	-0.38	5.36E-01
CG6190-RA 	Ube3a 	-0.52	2.70E-02	0.3	2.20E-01	0.07	8.88E-01
CG31332-RA 	Unc-115b 	0.63	9.00E-03	0.32	1.92E-01	0.09	8.71E-01
CG1659-RA 	unc-119 	-0.54	3.00E-02	0.52	1.73E-01	-0.14	8.08E-01
CG4620-RB 	unk 	-0.74	4.80E-02	0.46	2.70E-01	-0.06	9.21E-01
CG9326-RB 	vari 	-0.44	5.20E-02	0.88	1.20E-02	0.55	3.38E-01
CG1088-RA 	Vha26 	-0.8	4.70E-02	0.74	9.70E-02	-0.42	3.90E-01
CG17369-RB 	Vha55 	-0.45	2.29E-01	0.75	3.00E-02	0.27	7.09E-01
CG11589-RA 	VhaM9.7-c 	-0.64	2.80E-02	0.6	4.60E-02	-0.16	7.58E-01
CG33117-RA 	Victoria 	0.44	1.10E-02	0.4	2.50E-02	0.57	9.00E-03
CG8390-RA 	vlc 	-0.75	3.40E-02	0.48	1.11E-01	-0.1	8.83E-01
CG14804-RA 	Vps26 	-0.84	3.00E-02	0.56	2.20E-01	-0.22	7.16E-01
CG3707-RA 	wapl 	-0.8	3.20E-02	0.49	1.52E-01	-0.04	9.62E-01
CG4148-RA 	wek 	-0.53	2.30E-02	0.36	2.38E-01	-0.15	7.83E-01
CG12891-RB 	whd 	-0.79	2.10E-02	0.56	7.30E-02	0.13	8.86E-01
CG15737-RA 	wisp 	-1.14	1.11E-01	0.79	1.70E-02	0.23	8.55E-01
CG4698-RA 	Wnt4 	0.81	4.40E-02	0.18	1.09E-01	0.09	6.33E-01
CG6457-RA 	yip7 	-0.88	1.04E-01	-1.33	5.70E-02	-1.57	3.60E-02
