# Supplementary material for: Identifying targets of the Sox domain protein Dichaete in the Drosophila CNS via targeted expression of dominant negative proteins
Source: BMC Dev Biol. 2013 Jan 5;13:1. doi: 10.1186/1471-213X-13-1 (PMC3541953; doi:10.1186/1471-213X-13-1)
Supplement: Additional file 3 — Table of enriched Gene Ontology terms associated with a) the list of all 994 genes changing expression across the microarray studies and b) the subset of 503 genes with associated Dichaete binding. [file 1471-213X-13-1-S3.txt]

a) All 994 Genes					b) 503 Dichaete bound genes		
GO Term	p-Value	# Genes			GO Term	p-Value	Matches
 appendage development [Link]	4.29E-04	51			 multicellular organismal development [Link]	1.23E-09	162
 imaginal disc-derived wing morphogenesis [Link]	4.78E-04	47			 anatomical structure development [Link]	8.71E-09	165
 wing disc morphogenesis [Link]	4.96E-04	47			 biological regulation [Link]	9.74E-09	184
 body morphogenesis [Link]	5.05E-04	10			 developmental process [Link]	1.19E-08	179
 oogenesis [Link]	5.09E-04	66			 organ development [Link]	1.35E-08	97
 post-embryonic appendage morphogenesis [Link]	5.32E-04	50			 regulation of biological process [Link]	1.74E-08	173
 wing disc development [Link]	5.52E-04	56			 regulation of cellular process [Link]	1.92E-08	164
 multicellular organismal development [Link]	5.63E-04	223			 system development [Link]	2.43E-08	137
 cellular process involved in reproduction [Link]	6.08E-04	78			 cell differentiation [Link]	1.10E-07	127
 appendage morphogenesis [Link]	6.58E-04	51			 cellular developmental process [Link]	1.33E-07	131
 embryonic pattern specification [Link]	6.58E-04	35			 cellular process [Link]	1.34E-07	329
 imaginal disc-derived appendage morphogenesis [Link]	7.17E-04	49			 female gamete generation [Link]	3.43E-07	53
 female gamete generation [Link]	8.49E-04	67			 oogenesis [Link]	5.93E-07	52
 imaginal disc-derived appendage development [Link]	8.54E-04	49			 organ morphogenesis [Link]	2.78E-06	59
 gamete generation [Link]	9.02E-04	81			 gamete generation [Link]	3.04E-06	63
 sexual reproduction [Link]	9.33E-04	82			 anatomical structure morphogenesis [Link]	3.62E-06	104
 developmental process [Link]	1.11E-03	253			 sexual reproduction [Link]	6.43E-06	63
 cell fate commitment [Link]	1.14E-03	58			 cell fate commitment [Link]	7.69E-06	47
 anatomical structure development [Link]	1.18E-03	229			 cellular process involved in reproduction [Link]	9.90E-06	59
 organ morphogenesis [Link]	1.22E-03	74			 cell communication [Link]	2.35E-05	109
 pattern specification process [Link]	2.64E-03	58			 embryonic pattern specification [Link]	2.44E-05	29
 blastoderm segmentation [Link]	2.67E-03	31			 sensory organ development [Link]	2.87E-05	44
 anatomical structure morphogenesis [Link]	3.36E-03	141			 appendage morphogenesis [Link]	3.16E-05	39
 axis specification [Link]	3.47E-03	30			 appendage development [Link]	4.02E-05	39
 imaginal disc morphogenesis [Link]	4.02E-03	51			 post-embryonic appendage morphogenesis [Link]	5.01E-05	38
 post-embryonic organ morphogenesis [Link]	4.02E-03	51			 imaginal disc-derived wing morphogenesis [Link]	5.50E-05	36
 regionalization [Link]	4.52E-03	54			 pattern specification process [Link]	6.07E-05	46
 organ development [Link]	4.66E-03	119			 negative regulation of biological process [Link]	6.27E-05	70
 cell differentiation [Link]	6.34E-03	168			 wing disc morphogenesis [Link]	7.68E-05	36
 embryo development [Link]	6.36E-03	61			 embryo development [Link]	8.27E-05	49
 cell communication [Link]	8.42E-03	150			 multicellular organismal process [Link]	1.40E-04	186
 biological regulation [Link]	1.00E-02	253			 regulation of metabolic process [Link]	1.58E-04	90
					 regionalization [Link]	1.83E-04	43
					 multicellular organismal reproductive process [Link]	2.04E-04	63
					 signaling [Link]	2.17E-04	104
					 imaginal disc-derived appendage morphogenesis [Link]	2.75E-04	37
					 reproductive process [Link]	2.93E-04	72
					 imaginal disc-derived appendage development [Link]	3.44E-04	37
					 cellular component organization [Link]	3.58E-04	129
					 wing disc development [Link]	3.96E-04	41
					 cellular component organization at cellular level [Link]	4.73E-04	115
					 regulation of cellular component organization [Link]	5.88E-04	41
					 negative regulation of cellular process [Link]	7.61E-04	61
					 cellular response to stimulus [Link]	9.71E-04	100
					 blastoderm segmentation [Link]	1.14E-03	25
					 cellular component organization or biogenesis [Link]	1.15E-03	130
					 nervous system development [Link]	1.30E-03	89
					 cellular component organization or biogenesis at cellular level [Link]	2.02E-03	115
					 axis specification [Link]	2.38E-03	24
					 cell cycle [Link]	2.41E-03	57
					 generation of neurons [Link]	2.42E-03	50
					 regulation of cellular metabolic process [Link]	3.20E-03	77
					 imaginal disc morphogenesis [Link]	3.30E-03	38
					 post-embryonic organ morphogenesis [Link]	3.30E-03	38
					 segmentation [Link]	4.98E-03	27
					 regulation of cell cycle [Link]	5.26E-03	29
					 macromolecule localization [Link]	5.92E-03	48
					 reproduction [Link]	5.98E-03	76
					 signal transduction [Link]	6.26E-03	81
					 multicellular organism reproduction [Link]	6.41E-03	67
					 growth [Link]	6.48E-03	31
					 compound eye development [Link]	6.48E-03	31
					 eye development [Link]	6.76E-03	32
					 organelle organization [Link]	6.94E-03	83
					 regulation of macromolecule metabolic process [Link]	7.20E-03	77
