# Supplementary material for: Identifying targets of the Sox domain protein Dichaete in the Drosophila CNS via targeted expression of dominant negative proteins
Source: BMC Dev Biol. 2013 Jan 5;13:1. doi: 10.1186/1471-213X-13-1 (PMC3541953; doi:10.1186/1471-213X-13-1)
Supplement: Additional file 4 — Table of genes with DN-Dichaete dependent expression changes and associated Dichaete binding intervals. [file 1471-213X-13-1-S4.txt]

Flybase ID	Gene Symbol	Gene Name	Secondary Identifier
FBgn0027094	Aats-ala	Alanyl-tRNA synthetase	CG13391
FBgn0027087	Aats-his	Histidyl-tRNA synthetase	CG6335
FBgn0027084	Aats-lys	Lysyl-tRNA synthetase	CG12141
FBgn0000017	Abl	Abl tyrosine kinase	CG4032
FBgn0000022	ac	achaete	CG3796
FBgn0027620	Acf1	ATP-dependent chromatin assembly factor large subunit	CG1966
FBgn0250816	AGO3	Argonaute 3	CG40300
FBgn0260972	alc	alicorn	CG8057
FBgn0010548	Aldh-III	Aldehyde dehydrogenase type III	CG11140
FBgn0259170	alpha-Man-I	alpha Mannosidase I	CG42275
FBgn0031491	alpha4GT1	alpha4GT1	CG17223
FBgn0033366	Ance-4	Ance-4	CG8196
FBgn0011747	Ank	Ankyrin	CG1651
FBgn0030089	AP-1gamma	AP-1gamma	CG9113
FBgn0024833	AP-47	AP-47	CG9388
FBgn0036111	Aps	Aps	CG6391
FBgn0017418	ari-1	ariadne	CG5659
FBgn0033010	Atf6	Atf6	CG3136
FBgn0029943	Atg5	Autophagy-specific gene 5	CG1643
FBgn0039213	atl	atlastin	CG6668
FBgn0029907	Atx-1	Ataxin 1	CG4547
FBgn0004587	B52	B52	CG10851
FBgn0031977	baf	barrier to autointegration factor	CG7380
FBgn0004862	bap	bagpipe	CG7902
FBgn0040239	bc10	bc10	CG4867
FBgn0000166	bcd	bicoid	CG1034
FBgn0038928	BG4	BG4	CG12297
FBgn0000183	BicD	Bicaudal D	CG6605
FBgn0015907	bl	bancal	CG13425
FBgn0036449	bmm	brummer	CG5295
FBgn0040487	BobA	Brother of Bearded A	CG12487
FBgn0259791	bora	aurora borealis	CG6897
FBgn0013755	Bro	Brother	CG7960
FBgn0037808	Bruce	Bruce	CG6303
FBgn0000228	Bsg25D	Blastoderm-specific gene 25D	CG14025
FBgn0259176	bun	bunched	CG42281
FBgn0000239	bur	burgundy	CG9242
FBgn0020556	bxd	bithoraxoid	CR31273
FBgn0025866	CalpB	Calpain-B	CG8107
FBgn0261458	capt	capulet	CG33979
FBgn0000261	Cat	Catalase	CG6871
FBgn0020224	Cbl	Cbl	CG7037
FBgn0052499	Cda4	Chitin deacetylase-like 4	CG32499
FBgn0037093	Cdk12		CG7597
FBgn0016131	Cdk4	Cyclin-dependent kinase 4	CG5072
FBgn0263237	Cdk7	Cyclin-dependent kinase 7	CG3319
FBgn0029092	ced-6	ced-6	CG11804
FBgn0036372	CG10083		CG10083
FBgn0039115	CG10214		CG10214
FBgn0032681	CG10283		CG10283
FBgn0032703	CG10343		CG10343
FBgn0032699	CG10383		CG10383
FBgn0032689	CG10413		CG10413
FBgn0032748	CG10492		CG10492
FBgn0037470	CG1091		CG1091
FBgn0031741	CG11034		CG11034
FBgn0034491	CG11055		CG11055
FBgn0039936	CG11148		CG11148
FBgn0036342	CG11279		CG11279
FBgn0037108	CG11306		CG11306
FBgn0031217	CG11377		CG11377
FBgn0031228	CG11455		CG11455
FBgn0031233	CG11490		CG11490
FBgn0039733	CG11504		CG11504
FBgn0037156	CG11523		CG11523
FBgn0023522	CG11596		CG11596
FBgn0036187	CG11660		CG11660
FBgn0037321	CG1172		CG1172
FBgn0039265	CG11790		CG11790
FBgn0039637	CG11880		CG11880
FBgn0039644	CG11897		CG11897
FBgn0037653	CG11982		CG11982
FBgn0037312	CG11999		CG11999
FBgn0035238	CG12104		CG12104
FBgn0033465	CG12140		CG12140
FBgn0030510	CG12177		CG12177
FBgn0028504	CG12182		CG12182
FBgn0036536	CG12713		CG12713
FBgn0033788	CG13323		CG13323
FBgn0036503	CG13454		CG13454
FBgn0031897	CG13784		CG13784
FBgn0035160	CG13897		CG13897
FBgn0031739	CG14005		CG14005
FBgn0031722	CG14011		CG14011
FBgn0029606	CG14052		CG14052
FBgn0036112	CG14147		CG14147
FBgn0031052	CG14215		CG14215
FBgn0031043	CG14222		CG14222
FBgn0031062	CG14230		CG14230
FBgn0038662	CG14290		CG14290
FBgn0031351	CG14352		CG14352
FBgn0029899	CG14438		CG14438
FBgn0029975	CG1444		CG1444
FBgn0262730	CG14446		CG14446
FBgn0028953	CG14478		CG14478
FBgn0037819	CG14688		CG14688
FBgn0033236	CG14764		CG14764
FBgn0038419	CG14879		CG14879
FBgn0034417	CG15117		CG15117
FBgn0031606	CG15439		CG15439
FBgn0039827	CG1544		CG1544
FBgn0039764	CG15535		CG15535
FBgn0030336	CG1578		CG1578
FBgn0028476	CG15817		CG15817
FBgn0030030	CG1636		CG1636
FBgn0033453	CG1667		CG1667
FBgn0028938	CG16886		CG16886
FBgn0039994	CG17082		CG17082
FBgn0039830	CG1746		CG1746
FBgn0040009	CG17490		CG17490
FBgn0040005	CG17883		CG17883
FBgn0033199	CG17985		CG17985
FBgn0039863	CG1815		CG1815
FBgn0032979	CG1832		CG1832
FBgn0039870	CG1896		CG1896
FBgn0022349	CG1910		CG1910
FBgn0037376	CG2051		CG2051
FBgn0037369	CG2100		CG2100
FBgn0030243	CG2186		CG2186
FBgn0039890	CG2316		CG2316
FBgn0027599	CG2790		CG2790
FBgn0023528	CG2924		CG2924
FBgn0029685	CG2938		CG2938
FBgn0037530	CG2943		CG2943
FBgn0031633	CG2976		CG2976
FBgn0050020	CG30020		CG30020
FBgn0031643	CG3008		CG3008
FBgn0050096	CG30096		CG30096
FBgn0260477	CG30283		CG30283
FBgn0050289	CG30289		CG30289
FBgn0033005	CG3107		CG3107
FBgn0051220	CG31220		CG31220
FBgn0051223	CG31223		CG31223
FBgn0051523	CG31523		CG31523
FBgn0051729	CG31729		CG31729
FBgn0051776	CG31776		CG31776
FBgn0062978	CG31808		CG31808
FBgn0051961	CG31961		CG31961
FBgn0032986	CG3262		CG3262
FBgn0029756	CG3309		CG3309
FBgn0069056	CG33226		CG33226
FBgn0035802	CG33275		CG33275
FBgn0031573	CG3407		CG3407
FBgn0035996	CG3448		CG3448
FBgn0037979	CG3532		CG3532
FBgn0030735	CG3632		CG3632
FBgn0029824	CG3726		CG3726
FBgn0032116	CG3759		CG3759
FBgn0024989	CG3777		CG3777
FBgn0037780	CG3925		CG3925
FBgn0029763	CG4165		CG4165
FBgn0250754	CG42232		CG42232
FBgn0259241	CG42339		CG42339
FBgn0259734	CG42388		CG42388
FBgn0038388	CG4287		CG4287
FBgn0036272	CG4300		CG4300
FBgn0030456	CG4332		CG4332
FBgn0263392	CG43444		CG43444
FBgn0030432	CG4404		CG4404
FBgn0038763	CG4433		CG4433
FBgn0038745	CG4538		CG4538
FBgn0038738	CG4572		CG4572
FBgn0033817	CG4688		CG4688
FBgn0034215	CG4802		CG4802
FBgn0035959	CG4911		CG4911
FBgn0032222	CG5037		CG5037
FBgn0032476	CG5439		CG5439
FBgn0039560	CG5514		CG5514
FBgn0039163	CG5515		CG5515
FBgn0032208	CG5604		CG5604
FBgn0034315	CG5721		CG5721
FBgn0034313	CG5726		CG5726
FBgn0039489	CG5880		CG5880
FBgn0036211	CG5946		CG5946
FBgn0026576	CG5991		CG5991
FBgn0039492	CG6051		CG6051
FBgn0036740	CG6259		CG6259
FBgn0039449	CG6425		CG6425
FBgn0036511	CG6498		CG6498
FBgn0032363	CG6509		CG6509
FBgn0035675	CG6610		CG6610
FBgn0036402	CG6650		CG6650
FBgn0034172	CG6665		CG6665
FBgn0036959	CG6951		CG6951
FBgn0038854	CG7044		CG7044
FBgn0037150	CG7133		CG7133
FBgn0038593	CG7146		CG7146
FBgn0038588	CG7156		CG7156
FBgn0030894	CG7192		CG7192
FBgn0035866	CG7197		CG7197
FBgn0037074	CG7324		CG7324
FBgn0030973	CG7332		CG7332
FBgn0030976	CG7378		CG7378
FBgn0032258	CG7456		CG7456
FBgn0038564	CG7785		CG7785
FBgn0039711	CG7824		CG7824
FBgn0033995	CG8090		CG8090
FBgn0030660	CG8097		CG8097
FBgn0027567	CG8108		CG8108
FBgn0037614	CG8116		CG8116
FBgn0036043	CG8177		CG8177
FBgn0037624	CG8223		CG8223
FBgn0033351	CG8235		CG8235
FBgn0037720	CG8312		CG8312
FBgn0037664	CG8420		CG8420
FBgn0035762	CG8605		CG8605
FBgn0033717	CG8839		CG8839
FBgn0033713	CG8841		CG8841
FBgn0030710	CG8924		CG8924
FBgn0030717	CG8931		CG8931
FBgn0035315	CG8960		CG8960
FBgn0031745	CG8965		CG8965
FBgn0033607	CG9062		CG9062
FBgn0036428	CG9238		CG9238
FBgn0032069	CG9468		CG9468
FBgn0036433	CG9628		CG9628
FBgn0036661	CG9705		CG9705
FBgn0037609	CG9773		CG9773
FBgn0037234	CG9795		CG9795
FBgn0029504	CHES-1-like	Checkpoint suppressor homologue	CG12690
FBgn0015371	chn	charlatan	CG11798
FBgn0027598	cindr	CIN85 and CD2AP orthologue	CG31012
FBgn0035533	Cip4	Cip4	CG15015
FBgn0000317	ck	crinkled	CG7595
FBgn0035295	Cnb	Centrobin	CG5690
FBgn0031536	Cog3	Cog3	CG3248
FBgn0041160	comm2	comm2	CG7554
FBgn0000346	comt	comatose	CG1618
FBgn0033109	coro	coro	CG9446
FBgn0015623	Cpr	Cytochrome P450 reductase	CG11567
FBgn0039805	Cpr100A	Cuticular protein 100A	CG12045
FBgn0052027	CR32027		CR32027
FBgn0262109	CR42862		CR42862
FBgn0025864	Crag	Calmodulin-binding protein related to a Rab3 GDP/GTP exchange protein	CG12737
FBgn0000376	crm	cramped	CG2714
FBgn0027057	CSN1b	COP9 complex homolog subunit 1 b	CG3889
FBgn0027054	CSN4	COP9 complex homolog subunit 4	CG8725
FBgn0028837	CSN6	COP9 complex homolog subunit 6	CG6932
FBgn0000382	csw	corkscrew	CG3954
FBgn0260794	ctrip	circadian trip	CG42574
FBgn0010315	CycD	Cyclin D	CG9096
FBgn0025455	CycT	Cyclin T	CG6292
FBgn0031126	Cyp6v1	Cyp6v1	CG1829
FBgn0004629	Cys	Cystatin-like	CG8050
FBgn0000411	D	Dichaete	CG5893
FBgn0033015	d4	d4	CG2682
FBgn0015926	dah	discontinuous actin hexagon	CG6157
FBgn0002413	dco	discs overgrown	CG2048
FBgn0034246	Dcr-2	Dicer-2	CG6493
FBgn0035964	Dhpr	Dihydropteridine reductase	CG4665
FBgn0027610	Dic1	Dicarboxylate carrier 1	CG8790
FBgn0024807	DIP1	DISCO Interacting Protein 1	CG17686
FBgn0000463	Dl	Delta	CG3619
FBgn0016794	dos	daughter of sevenless	CG1044
FBgn0053196	dp	dumpy	CG33196
FBgn0033159	Dscam	Down syndrome cell adhesion molecule	CG17800
FBgn0250837	dUTPase	Deoxyuridine triphosphatase	CG4584
FBgn0033739	Dyb	Dystrobrevin-like	CG8529
FBgn0260003	Dys	Dystrophin	CG34157
FBgn0000541	E(bx)	Enhancer of bithorax	CG32346
FBgn0011766	E2f	E2F transcription factor	CG6376
FBgn0035766	eco	eco	CG8598
FBgn0000547	ed	echinoid	CG12676
FBgn0023214	edl	ETS-domain lacking	CG15085
FBgn0027506	EDTP	Egg-derived tyrosine phosphatase	CG6542
FBgn0032198	eEF1delta	eEF1delta	CG4912
FBgn0004875	enc	encore	CG10847
FBgn0040324	Ephrin	Ephrin	CG1862
FBgn0039208	Esyt2		CG6643
FBgn0032157	Etl1	Etl1 homologue	CG5899
FBgn0025608	Faf	Fas-associated factor	CG10372
FBgn0028380	fal	falten	CG9670
FBgn0021953	Fatp	Fatty acid (long chain) transport protein	CG7400
FBgn0011205	fbl	fumble	CG5725
FBgn0031773	Fbw5		CG9144
FBgn0086675	fne	found in neurons	CG4396
FBgn0000719	fog	folded gastrulation	CG9559
FBgn0001079	fu	fused	CG6551
FBgn0029173	fu2	fu2	CG9233
FBgn0024689	fws	four way stop	CG6549
FBgn0001085	fz	frizzled	CG17697
FBgn0027343	fz3	frizzled 3	CG16785
FBgn0026077	Gasp	Gasp	CG10287
FBgn0030141	Gga	"Golgi-localized, gamma-adaptin ear containing, ARF binding protein"	CG3002
FBgn0015229	glec	gliolectin	CG6575
FBgn0263097	Glut4EF	Glucose transporter 4 enhancer factor	CG34360
FBgn0044871	Gos28	Gos28	CG7700
FBgn0261988	Gprk2	G protein-coupled receptor kinase 2	CG17998
FBgn0030685	Graf	Graf	CG8948
FBgn0026238	gus	gustavus	CG2944
FBgn0051992	gw	gawky	CG31992
FBgn0001169	H	Hairless	CG5460
FBgn0001180	hb	hunchback	CG9786
FBgn0028375	heix	heixuedian	CG5876
FBgn0036815	HipHop	HP1-HOAP-interacting protein	CG6874
FBgn0035142	hipk	homeodomain interacting protein kinase	CG17090
FBgn0261434	hkb	huckebein	CG9768
FBgn0004864	hop	hopscotch	CG1594
FBgn0030082	HP1b	HP1b	CG7041
FBgn0001218	Hsc70-3	Heat shock protein cognate 3	CG4147
FBgn0001233	Hsp83	Heat shock protein 83	CG1242
FBgn0001234	Hsromega	Heat shock RNA omega	CR31400
FBgn0028429	I-2	Inhibitor-2	CG10574
FBgn0001941	ifc	infertile crescent	CG9078
FBgn0262117	IntS3	Integrator 3	CG17665
FBgn0025366	Ip259	Intronic Protein 259	CG5277
FBgn0261984	Ire1	Inositol-requiring enzyme-1	CG4583
FBgn0024957	Irp-1B	Iron regulatory protein 1B	CG6342
FBgn0037374	jagn	jagunal	CG10978
FBgn0035667	Jon65Ai	Jonah 65Ai	CG10475
FBgn0051363	Jupiter	Jupiter	CG31363
FBgn0032243	Klp31E	Klp31E	CG5300
FBgn0028420	Kr-h1	Kruppel homolog 1	CG18783
FBgn0027330	l(1)G0020	lethal (1) G0020	CG1994
FBgn0028341	l(1)G0232	lethal (1) G0232	CG32697
FBgn0028331	l(1)G0289	lethal (1) G0289	CG2221
FBgn0028327	l(1)G0320	lethal (1) G0320	CG32701
FBgn0001974	l(2)35Bd	lethal (2) 35Bd	CG3688
FBgn0021979	l(2)k09913	lethal (2) k09913	CG3082
FBgn0010704	l(2)s5379	lethal (2) s5379	CG7085
FBgn0010877	l(3)05822	lethal (3) 05822	CG7129
FBgn0086910	l(3)neo38	lethal (3) neo38	CG6930
FBgn0259247	laccase2	laccase 2	CG42345
FBgn0033984	Lap1	Lap1	CG10255
FBgn0034602	Lapsyn	Leucine-rich repeat activity-regulated protein at synapses	CG15658
FBgn0038035	lig3	DNA ligase III	CG17227
FBgn0041203	LIMK1	LIM-kinase1	CG1848
FBgn0015509	lin19	lin-19-like	CG1877
FBgn0036376	Liprin-beta	Liprin-beta	CG10743
FBgn0017581	Lk6	Lk6	CG17342
FBgn0005630	lola	longitudinals lacking	CG12052
FBgn0036892	Lon	Lon protease	CG8798
FBgn0002629	m4	E(spl) region transcript m4	CG6099
FBgn0011648	Mad	Mothers against dpp	CG12399
FBgn0035640	mad2	mad2	CG17498
FBgn0016034	mael	maelstrom	CG11254
FBgn0034590	Magi	Magi	CG30388
FBgn0002641	mal	maroon-like	CG1692
FBgn0263115	mamo	maternal gene required for meiosis	CG34346
FBgn0034962	MAN1	MAN1	CG3167
FBgn0002645	Map205	Microtubule-associated protein 205	CG1483
FBgn0261286	Mat89Ba	Maternal transcript 89Ba	CG12785
FBgn0262782	Mdh1	Malate dehydrogenase 1	CG5362
FBgn0004797	mdy	midway	CG31991
FBgn0035754	MED4	Mediator complex subunit 4	CG8609
FBgn0260856	membrin	membrin	CG4780
FBgn0260745	mfas	midline fasciclin	CG3359
FBgn0086783	Mhc	Myosin heavy chain	CG17927
FBgn0086442	mib2	mind bomb 2	CG17492
FBgn0261963	mid	midline	CG6634
FBgn0014343	mirr	mirror	CG10601
FBgn0029152	Mkrn1	Makorin 1	CG7184
FBgn0031885	Mnn1	Menin 1	CG13778
FBgn0023215	Mnt	Mnt	CG13316
FBgn0259483	Mob4		CG3403
FBgn0002781	mod(mdg4)	modifier of mdg4	CG32491
FBgn0036448	mop	myopic	CG9311
FBgn0034091	mrj	mrj	CG8448
FBgn0032456	MRP	Multidrug-Resistance like Protein 1	CG6214
FBgn0037566	mRpL1	mitochondrial ribosomal protein L1	CG7494
FBgn0029718	mRpL30	mitochondrial ribosomal protein L30	CG7038
FBgn0261380	mRpL37	mitochondrial ribosomal protein L37	CG42632
FBgn0030692	mRpS30	mitochondrial ribosomal protein S30	CG8470
FBgn0002775	msl-3	male-specific lethal 3	CG8631
FBgn0028708	Mst85C	Mst85C	CG11993
FBgn0039532	Mtl	Mig-2-like	CG5588
FBgn0013756	Mtor	Megator	CG8274
FBgn0002873	mud	mushroom body defect	CG12047
FBgn0033757	muskelin	muskelin	CG8811
FBgn0026199	myo	myoglianin	CG1838
FBgn0037212	nAcRalpha-80B	nicotinic Acetylcholine Receptor alpha 80B	CG12414
FBgn0026404	Nc	Nedd2-like caspase	CG8091
FBgn0013303	Nca	Neurocalcin	CG7641
FBgn0261617	nej	nejire	CG15319
FBgn0261673	nemy	no extended memory	CG8776
FBgn0032848	nesd	nessun dorma	CG10722
FBgn0002945	nkd	naked cuticle	CG11614
FBgn0021874	Nle	Notchless	CG2863
FBgn0039348	Npl4	Npl4 ortholog	CG4673
FBgn0031145	Ntf-2	Nuclear transport factor-2	CG1740
FBgn0036059	nudE	nudE	CG8104
FBgn0013718	nuf	nuclear fallout	CG33991
FBgn0040296	Ocho	Ocho	CG3396
FBgn0041585	olf186-F	olf186-F	CG11430
FBgn0015360	oxt	peptide O-xylosyltransferase	CG32300
FBgn0039044	p53	p53	CG33336
FBgn0014001	Pak	PAK-kinase	CG10295
FBgn0023216	Parg	Poly(ADP-ribose) glycohydrolase	CG2864
FBgn0263197	Patronin	Patronin	CG33130
FBgn0041789	Pax	Paxillin	CG31794
FBgn0017558	Pdk	Pyruvate dehydrogenase kinase	CG8808
FBgn0016694	Pdp1	PAR-domain protein 1	CG17888
FBgn0021967	Pdsw	Pdsw	CG8844
FBgn0037327	PEK	pancreatic eIF-2alpha kinase	CG2087
FBgn0037019	Pex16	Peroxin 16	CG3947
FBgn0036484	Pex3	Peroxin 3	CG6859
FBgn0031799	Pez	Pez	CG9493
FBgn0035997	phol	pleiohomeotic like	CG3445
FBgn0028579	phtf	phtf	CG3268
FBgn0003087	pim	pimples	CG5052
FBgn0003089	pip	pipe	CG9614
FBgn0004462	Pk17E	Protein kinase-like 17E	CG7001
FBgn0261285	Ppcs	Phosphopantothenoylcysteine synthetase	CG5629
FBgn0005777	PpD3	Protein phosphatase D3	CG8402
FBgn0039676	ppk20	pickpocket 20	CG7577
FBgn0024734	PRL-1	PRL-1	CG4993
FBgn0023174	Prosbeta2	Proteasome beta2 subunit	CG3329
FBgn0026380	Prosbeta3	Proteasome beta3 subunit	CG11981
FBgn0261552	ps	pasilla	CG42670
FBgn0003165	pum	pumilio	CG9755
FBgn0261987	Pxt	Peroxinectin-like	CG7660
FBgn0043900	pygo	pygopus	CG11518
FBgn0019662	qm	quemao	CG8593
FBgn0003257	r-l	rudimentary-like	CG3593
FBgn0031951	r2d2	r2d2	CG7138
FBgn0015789	Rab10	Rab-protein 10	CG17060
FBgn0262518	Rab8	Rab-protein 8	CG8287
FBgn0035255	RabX5	RabX5	CG7980
FBgn0020618	Rack1	Receptor of activated protein kinase C 1	CG7111
FBgn0026777	Rad23	Rad23	CG1836
FBgn0036624	RAF2	RING-associated factor 2	CG4877
FBgn0015286	Rala	Ras-related protein	CG2849
FBgn0031051	Ranbp21	Ranbp21	CG12234
FBgn0039055	Rassf	Ras association family member	CG4656
FBgn0261986	RASSF8		CG5053
FBgn0033897	Rcd1	Reduction in Cnn dots 1	CG8233
FBgn0027872	rdgBbeta	rdgBbeta	CG17818
FBgn0003231	ref(2)P	refractory to sigma P	CG10360
FBgn0030362	regucalcin	regucalcin	CG1803
FBgn0261461	RhoGAP18B	RhoGAP18B	CG42274
FBgn0026375	RhoGAPp190	RhoGAPp190	CG32555
FBgn0036921	RhoGDI	RhoGDI	CG7823
FBgn0259743	RhoGEF3		CG43976
FBgn0250850	rig	rigor mortis	CG30149
FBgn0015477	Rme-8	Receptor mediated endocytosis 8	CG8014
FBgn0022981	rpk	ripped pocket	CG1058
FBgn0010412	RpS19a	Ribosomal protein S19a	CG4464
FBgn0039229	Saf-B	Scaffold attachment factor B	CG6995
FBgn0019932	SamDC	S-adenosylmethionine decarboxylase	CG5029
FBgn0039731	sas-6	spindle assembly abnormal 6	CG15524
FBgn0003326	sca	scabrous	CG17579
FBgn0040285	Scamp	Scamp	CG9195
FBgn0011232	scat	scattered	CG3766
FBgn0032013	Scgalpha	Sarcoglycan alpha	CG7851
FBgn0052654	Sec16	Sec16	CG32654
FBgn0037847	SelR	SelR	CG6584
FBgn0250876	Sema-5c	Semaphorin-5c	CG5661
FBgn0260939	Sgt1		CG9617
FBgn0010620	Sip1	SRY interacting protein 1	CG10939
FBgn0027364	Six4	Six4	CG3871
FBgn0005638	slbo	slow border cells	CG4354
FBgn0003423	slgA	sluggish A	CG1417
FBgn0003435	sm	smooth	CG9218
FBgn0016070	smg	smaug	CG5263
FBgn0028401	Snap24	Synapse protein 24	CG9474
FBgn0005410	sno	strawberry notch	CG1903
FBgn0004183	snRNA:U1:82Eb	small nuclear RNA U1 at 82Eb	CR32862
FBgn0001961	Sop2	Suppressor of profilin 2	CG8978
FBgn0029123	SoxN	SoxNeuro	CG18024
FBgn0031549	Spindly	Spindly	CG15415
FBgn0010905	Spn	Spinophilin	CG16757
FBgn0026370	SRPK	SRPK	CG8174
FBgn0010278	Ssrp	Structure specific recognition protein	CG4817
FBgn0051641	stai	stathmin	CG31641
FBgn0016917	Stat92E	Signal-transducer and activator of transcription protein at 92E	CG4257
FBgn0045073	Stim	Stromal interaction molecule	CG9126
FBgn0014388	sty	sprouty	CG1921
FBgn0260397	Su(var)3-3	Suppressor of variegation 3-3	CG17149
FBgn0025355	SuUR	Suppressor of Under-Replication	CG7869
FBgn0003655	swa	swallow	CG3429
FBgn0033876	synaptogyrin	synaptogyrin	CG10808
FBgn0040071	tara	taranis	CG6889
FBgn0033921	tej	tejas	CG8589
FBgn0038805	TFAM	mitochondrial transcription factor A	CG4217
FBgn0026869	Thd1	Thd1	CG1981
FBgn0262473	Tl	Toll	CG5490
FBgn0003719	tld	tolloid	CG6868
FBgn0086899	tlk	Tousled-like kinase	CG34412
FBgn0003721	Tm1	Tropomyosin 1	CG4898
FBgn0004924	Top1	Topoisomerase 1	CG6146
FBgn0034410	Topors	Topoisomerase I-interacting protein	CG15104
FBgn0015553	tos	tosca	CG10387
FBgn0041775	tral	trailer hitch	CG10686
FBgn0026317	Tsc1	Tsc1	CG6147
FBgn0029508	Tsp42Ea	Tetraspanin 42Ea	CG18817
FBgn0039465	Tsp97E	Tetraspanin 97E	CG6323
FBgn0035121	Tudor-SN	Tudor-SN	CG7008
FBgn0029996	Ubc-E2H	Ubc-E2H	CG2257
FBgn0026316	UbcD10	Ubiquitin conjugating enzyme 10	CG5788
FBgn0061469	Ube3a	Ubiquitin protein ligase E3A	CG6190
FBgn0025549	unc-119	unc-119	CG1659
FBgn0004395	unk	unkempt	CG4620
FBgn0250785	vari	varicose	CG9326
FBgn0015324	Vha26	Vacuolar H[+]-ATPase 26kD E subunit	CG1088
FBgn0005671	Vha55	Vacuolar H[+]-ATPase 55kD B subunit	CG17369
FBgn0259978	vlc	vulcan	CG8390
FBgn0014411	Vps26	Vacuolar protein sorting 26	CG14804
FBgn0004655	wapl	wings apart-like	CG3707
FBgn0001990	wek	weckle	CG4148
FBgn0261862	whd	withered	CG12891
FBgn0260780	wisp	wispy	CG15737
FBgn0010453	Wnt4	Wnt oncogene analog 4	CG4698
FBgn0027616	YT521-B	YT521-B	CG12076
